# Supplementary material for: 1-Dodecyl-1H-benzo[d]imidazol-2(3H)-one
Source: Acta Crystallogr Sect E Struct Rep Online. 2012 Oct 6;68(Pt 11):o3069. doi: 10.1107/S1600536812041189 (PMC3515176; doi:10.1107/S1600536812041189)
Supplement: Supplementary file 1 [file e-68-o3069-sup1.cif]

##############################################################################
#                                                                            #
# This CIF contains the data in a paper accepted for publication in          #
# Acta Crystallographica Section E. It conforms to the requirements of       #
# Notes for Authors for Acta Crystallographica Section E, and has been       #
# peer reviewed under the auspices of the IUCr Commission on Journals.       #
#                                                                            #
# Full details of the Crystallographic Information File format               #
# are given in the paper "The Crystallographic Information File (CIF):       #
# a New Standard Archive File for Crystallography" by S. R. Hall, F. H.      #
# Allen and I. D. Brown [Acta Cryst. (1991), A47, 655-685].                  #
#                                                                            #
# The current version of the core CIF dictionary is obtainable from          #
# ftp://ftp.iucr.org/pub/cif_core.dic.                                       #
#                                                                            #
# Software is freely available for graphical display of the structure(s)     #
# in this CIF. For information consult the CIF software page                 #
# http://www.iucr.org/resources/cif/software.                                #
#                                                                            #
# This file may be used for bona fide research purposes within the           #
# scientific community so long as proper attribution is given to the journal # 
# article from which it was obtained.                                        #
#                                                                            #
##############################################################################
data_I
_audit_creation_method     SHELXL-97
_journal_date_recd_electronic     2012-09-15
_journal_date_accepted     2012-10-01
_journal_name_full     'Acta Crystallographica, Section E'
_journal_year     2012
_journal_volume     68
_journal_issue     11
_journal_page_first     o3069
_journal_page_last     o3069
_journal_paper_category     QO
_journal_paper_doi     10.1107/S1600536812041189
_journal_coeditor_code     IM2402
_publ_contact_author
;
Dounia Belaziz
Laboratoire de Chimie Organique Appliqu\'ee, Universit\'e Sidi Mohamed
Ben Abdallah, Facult\'e des Sciences et Techniques, Route d'immouzzer,
BP 2202  F\`es, Morocco.
;
_publ_contact_author_email     'd_belaziz@yahoo.fr'
_publ_contact_author_fax     '212 537 77 54 40'
_publ_contact_author_phone     '212 537 77 54 40'
_publ_section_title
;
1-Dodecyl-1<i>H</i>-benzo[<i>d</i>]imidazol-2(3<i>H</i>)-one
;
loop_
    _publ_author_name
    _publ_author_address
    'Belaziz, Dounia'
;
Laboratoire de Chimie Organique Appliqu\'ee, Universit\'e Sidi Mohamed
Ben Abdallah, Facult\'e des Sciences et Techniques, Route d'immouzzer,
BP 2202  F\`es, Morocco
;
    'Kandri Rodi, Youssef '
;
Laboratoire de Chimie Organique Appliqu\'ee, Universit\'e Sidi Mohamed
Ben Abdallah, Facult\'e des Sciences et Techniques, Route d'immouzzer,
BP 2202  F\`es, Morocco
;
    'Ouazzani Chahdi, Fouad'
;
Laboratoire de Chimie Organique Appliqu\'ee, Universit\'e Sidi Mohamed
Ben Abdallah, Facult\'e des Sciences et Techniques, Route d'immouzzer,
BP 2202  F\`es, Morocco
;
    'Essassi, El Mokhtar'
;
Laboratoire de Chimie Organique H\'et\'erocyclique URAC21,
Facult\'e des Sciences, Universit\'e Mohammed V-Agdal, Avenue Ibn Battouta,
BP 1014, Rabat,
Morocco
Institute of Nanmaterials and Nanotechnology,
MASCIR,
Rabat,
Morocco
;
    'Saadi, Mohamed'
;
Laboratoire de Chimie du Solide Appliqu\'ee, Facult\'e des Sciences,
Universit\'e Mohammed V-Agdal, Avenue Ibn Battouta, BP 1014, Rabat, Morocco
;
    'El Ammari, Lahcen'
;
Laboratoire de Chimie du Solide Appliqu\'ee, Facult\'e des Sciences,
Universit\'e Mohammed V-Agdal, Avenue Ibn Battouta, BP 1014, Rabat, Morocco
;
_chemical_name_systematic
;
1-Dodecyl-1<i>H</i>-benzo[<i>d</i>]imidazol-2(3<i>H</i>)-one
;
_chemical_name_common     ?
_chemical_formula_moiety     'C19 H30 N2 O'
_chemical_formula_sum     'C19 H30 N2 O'
_chemical_formula_iupac     'C19 H30 N2 O'
_chemical_formula_weight     302.45
_chemical_melting_point     346.5
_symmetry_cell_setting     monoclinic
_symmetry_space_group_name_H-M     'C 1 2/c 1'
_symmetry_space_group_name_Hall     '-C 2yc'
loop_
    _symmetry_equiv_pos_as_xyz
    'x, y, z'
    '-x, y, -z+1/2'
    'x+1/2, y+1/2, z'
    '-x+1/2, y+1/2, -z+1/2'
    '-x, -y, -z'
    'x, -y, z-1/2'
    '-x+1/2, -y+1/2, -z'
    'x+1/2, -y+1/2, z-1/2'
_cell_length_a     38.3223(14)
_cell_length_b     4.8318(2)
_cell_length_c     21.9831(8)
_cell_angle_alpha     90.00
_cell_angle_beta     117.843(2)
_cell_angle_gamma     90.00
_cell_volume     3599.3(2)
_cell_formula_units_Z     8
_cell_measurement_reflns_used     4637
_cell_measurement_theta_min     2.4
_cell_measurement_theta_max     28.65
_cell_measurement_temperature     296(2)
_exptl_crystal_description     needle
_exptl_crystal_colour     colourless
_exptl_crystal_size_max     0.47
_exptl_crystal_size_mid     0.31
_exptl_crystal_size_min     0.14
_exptl_crystal_density_diffrn     1.116
_exptl_crystal_density_meas     ?
_exptl_crystal_density_method     'not measured'
_exptl_crystal_F_000     1328
_exptl_absorpt_coefficient_mu     0.069
_exptl_absorpt_correction_type     none
_exptl_absorpt_process_details     ?
_exptl_absorpt_correction_T_min     .
_exptl_absorpt_correction_T_max     .
_exptl_special_details     .
_diffrn_ambient_temperature     296(2)
_diffrn_radiation_type     MoK\a
_diffrn_radiation_wavelength     0.71073
_diffrn_radiation_source     'fine-focus sealed tube'
_diffrn_radiation_monochromator     graphite
_diffrn_measurement_device_type     'Bruker X8 APEX Diffractometer'
_diffrn_measurement_method     '\f and \w scans'
_diffrn_reflns_number     29002
_diffrn_reflns_av_R_equivalents     0.0280
_diffrn_reflns_av_sigmaI/netI     0.0213
_diffrn_reflns_theta_min     2.40
_diffrn_reflns_theta_max     28.65
_diffrn_reflns_theta_full     28.65
_diffrn_measured_fraction_theta_max     0.999
_diffrn_measured_fraction_theta_full     0.999
_diffrn_reflns_limit_h_min     -51
_diffrn_reflns_limit_h_max     51
_diffrn_reflns_limit_k_min     -6
_diffrn_reflns_limit_k_max     6
_diffrn_reflns_limit_l_min     -29
_diffrn_reflns_limit_l_max     28
_refine_special_details
;
Refinement of <i>F</i>^2^ against all reflections. The weighted <i>R</i>-factor
<i>wR</i> and goodness of fit <i>S</i> are based on <i>F</i>^2^, conventional
<i>R</i>-factors <i>R</i> are based on <i>F</i>, with <i>F</i> set to zero for
negative <i>F</i>^2^. The threshold expression of <i>F</i>^2^ >
2\s(<i>F</i>^2^) is used only for calculating <i>R</i>-factors(gt) <i>etc</i>.
and is not relevant to the choice of reflections for refinement.
<i>R</i>-factors based on <i>F</i>^2^ are statistically about twice as large
as those based on <i>F</i>, and <i>R</i>- factors based on all data will be
even larger.
;
_reflns_number_total     4637
_reflns_number_gt     3179
_reflns_threshold_expression     >2\s(I)
_refine_ls_structure_factor_coef     Fsqd
_refine_ls_matrix_type     full
_refine_ls_R_factor_all     0.0717
_refine_ls_R_factor_gt     0.0450
_refine_ls_wR_factor_gt     0.1215
_refine_ls_wR_factor_ref     0.1407
_refine_ls_goodness_of_fit_ref     1.008
_refine_ls_restrained_S_all     1.008
_refine_ls_number_reflns     4637
_refine_ls_number_parameters     199
_refine_ls_number_restraints     0
_refine_ls_hydrogen_treatment     constr
_refine_ls_weighting_scheme     calc
_refine_ls_weighting_details
         'calc w=1/[\s^2^(Fo^2^)+(0.0721P)^2^+1.0300P] where P=(Fo^2^+2Fc^2^)/3'
_atom_sites_solution_hydrogens     difmap
_atom_sites_solution_primary     direct
_atom_sites_solution_secondary     difmap
_refine_ls_shift/su_max     0.000
_refine_ls_shift/su_mean     0.000
_refine_diff_density_max     0.208
_refine_diff_density_min     -0.206
_refine_ls_extinction_method     none
_refine_ls_extinction_coef     .
loop_
    _atom_type_symbol
    _atom_type_description
    _atom_type_scat_dispersion_real
    _atom_type_scat_dispersion_imag
    _atom_type_scat_source
    'C' 'C' 0.0033 0.0016
                         'International Tables Vol C Tables 4.2.6.8 and 6.1.1.4'
    'H' 'H' 0.0000 0.0000
                         'International Tables Vol C Tables 4.2.6.8 and 6.1.1.4'
    'N' 'N' 0.0061 0.0033
                         'International Tables Vol C Tables 4.2.6.8 and 6.1.1.4'
    'O' 'O' 0.0106 0.0060
                         'International Tables Vol C Tables 4.2.6.8 and 6.1.1.4'
_computing_data_collection     'APEX2 (Bruker, 2005)'
_computing_cell_refinement     'SAINT (Bruker, 2005)'
_computing_data_reduction     'SAINT (Bruker, 2005)'
_computing_structure_solution     'SHELXS97 (Sheldrick, 2008)'
_computing_structure_refinement     'SHELXL97 (Sheldrick, 2008)'
_computing_molecular_graphics     'ORTEP-3 for Windows (Farrugia, 1997)'
_computing_publication_material
                               'PLATON (Spek, 2009) and publCIF (Westrip, 2010)'
loop_
    _atom_site_type_symbol
    _atom_site_label
    _atom_site_fract_x
    _atom_site_fract_y
    _atom_site_fract_z
    _atom_site_U_iso_or_equiv
    _atom_site_adp_type
    _atom_site_calc_flag
    _atom_site_refinement_flags
    _atom_site_occupancy
    _atom_site_symmetry_multiplicity
    _atom_site_disorder_assembly
    _atom_site_disorder_group
    N N2 0.03233(3) 0.5579(2) 0.13178(5) 0.0394(2) Uani d . 1 1 . .
    N N1 -0.01601(3) 0.7314(2) 0.03782(5) 0.0398(2) Uani d . 1 1 . .
    H H1 -0.0289 0.8297 0.0014 0.048 Uiso calc R 1 1 . .
    O O1 0.04750(2) 0.91076(19) 0.07646(4) 0.0472(2) Uani d . 1 1 . .
    C C11 0.13888(4) 0.6345(3) 0.37748(6) 0.0440(3) Uani d . 1 1 . .
    H H11A 0.1187 0.6113 0.3920 0.053 Uiso calc R 1 1 . .
    H H11B 0.1428 0.8315 0.3747 0.053 Uiso calc R 1 1 . .
    C C7 -0.00182(3) 0.4187(2) 0.12105(6) 0.0386(3) Uani d . 1 1 . .
    C C9 0.08398(3) 0.6105(3) 0.25353(6) 0.0431(3) Uani d . 1 1 . .
    H H9A 0.0644 0.5596 0.2679 0.052 Uiso calc R 1 1 . .
    H H9B 0.0844 0.8108 0.2510 0.052 Uiso calc R 1 1 . .
    C C15 0.24328(4) 0.5988(3) 0.62951(6) 0.0514(3) Uani d . 1 1 . .
    H H15A 0.2457 0.7986 0.6294 0.062 Uiso calc R 1 1 . .
    H H15B 0.2233 0.5564 0.6435 0.062 Uiso calc R 1 1 . .
    C C12 0.17715(4) 0.5077(3) 0.43133(6) 0.0484(3) Uani d . 1 1 . .
    H H12A 0.1737 0.3089 0.4317 0.058 Uiso calc R 1 1 . .
    H H12B 0.1977 0.5418 0.4182 0.058 Uiso calc R 1 1 . .
    C C1 0.02366(3) 0.7522(2) 0.08097(5) 0.0371(3) Uani d . 1 1 . .
    C C13 0.19082(4) 0.6180(3) 0.50358(6) 0.0498(3) Uani d . 1 1 . .
    H H13A 0.1705 0.5816 0.5171 0.060 Uiso calc R 1 1 . .
    H H13B 0.1940 0.8170 0.5032 0.060 Uiso calc R 1 1 . .
    C C8 0.07235(3) 0.4891(3) 0.18297(6) 0.0424(3) Uani d . 1 1 . .
    H H8A 0.0906 0.5557 0.1671 0.051 Uiso calc R 1 1 . .
    H H8B 0.0749 0.2894 0.1870 0.051 Uiso calc R 1 1 . .
    C C2 -0.03246(3) 0.5297(2) 0.06114(6) 0.0383(3) Uani d . 1 1 . .
    C C10 0.12435(4) 0.5075(3) 0.30657(6) 0.0463(3) Uani d . 1 1 . .
    H H10A 0.1232 0.3081 0.3104 0.056 Uiso calc R 1 1 . .
    H H10B 0.1433 0.5476 0.2902 0.056 Uiso calc R 1 1 . .
    C C17 0.29647(4) 0.5852(3) 0.75462(6) 0.0513(3) Uani d . 1 1 . .
    H H17A 0.2983 0.7854 0.7541 0.062 Uiso calc R 1 1 . .
    H H17B 0.2769 0.5392 0.7693 0.062 Uiso calc R 1 1 . .
    C C14 0.22938(4) 0.4922(3) 0.55680(6) 0.0517(3) Uani d . 1 1 . .
    H H14A 0.2497 0.5298 0.5433 0.062 Uiso calc R 1 1 . .
    H H14B 0.2262 0.2930 0.5567 0.062 Uiso calc R 1 1 . .
    C C16 0.28233(4) 0.4785(3) 0.68205(6) 0.0522(3) Uani d . 1 1 . .
    H H16A 0.2798 0.2788 0.6823 0.063 Uiso calc R 1 1 . .
    H H16B 0.3022 0.5199 0.6678 0.063 Uiso calc R 1 1 . .
    C C6 -0.00851(4) 0.2120(3) 0.15747(7) 0.0493(3) Uani d . 1 1 . .
    H H6 0.0118 0.1406 0.1977 0.059 Uiso calc R 1 1 . .
    C C3 -0.07051(4) 0.4301(3) 0.03570(7) 0.0490(3) Uani d . 1 1 . .
    H H3 -0.0910 0.5015 -0.0044 0.059 Uiso calc R 1 1 . .
    C C5 -0.04689(4) 0.1145(3) 0.13174(7) 0.0553(4) Uani d . 1 1 . .
    H H5 -0.0524 -0.0248 0.1552 0.066 Uiso calc R 1 1 . .
    C C18 0.33590(4) 0.4716(3) 0.80666(7) 0.0616(4) Uani d . 1 1 . .
    H H18A 0.3555 0.5176 0.7921 0.074 Uiso calc R 1 1 . .
    H H18B 0.3341 0.2714 0.8072 0.074 Uiso calc R 1 1 . .
    C C19 0.34981(5) 0.5790(4) 0.87888(7) 0.0774(5) Uani d . 1 1 . .
    H H19A 0.3750 0.4990 0.9090 0.116 Uiso calc R 1 1 . .
    H H19B 0.3310 0.5294 0.8944 0.116 Uiso calc R 1 1 . .
    H H19C 0.3522 0.7768 0.8791 0.116 Uiso calc R 1 1 . .
    C C4 -0.07710(4) 0.2207(3) 0.07186(8) 0.0554(4) Uani d . 1 1 . .
    H H4 -0.1024 0.1494 0.0556 0.066 Uiso calc R 1 1 . .
loop_
    _atom_site_aniso_label
    _atom_site_aniso_U_11
    _atom_site_aniso_U_22
    _atom_site_aniso_U_33
    _atom_site_aniso_U_12
    _atom_site_aniso_U_13
    _atom_site_aniso_U_23
    N2 0.0357(5) 0.0440(5) 0.0272(4) 0.0014(4) 0.0053(4) 0.0030(4)
    N1 0.0355(5) 0.0458(6) 0.0282(4) 0.0032(4) 0.0065(4) 0.0038(4)
    O1 0.0404(4) 0.0546(5) 0.0378(4) -0.0026(4) 0.0110(4) 0.0066(4)
    C11 0.0434(6) 0.0463(7) 0.0299(5) -0.0011(5) 0.0067(5) 0.0014(5)
    C7 0.0416(6) 0.0397(6) 0.0304(5) 0.0009(5) 0.0134(5) -0.0038(4)
    C9 0.0410(6) 0.0450(7) 0.0305(6) 0.0040(5) 0.0061(5) 0.0011(5)
    C15 0.0462(7) 0.0619(8) 0.0314(6) -0.0014(6) 0.0057(5) -0.0013(5)
    C12 0.0457(7) 0.0524(7) 0.0306(6) 0.0017(6) 0.0040(5) -0.0013(5)
    C1 0.0373(6) 0.0405(6) 0.0267(5) 0.0026(5) 0.0092(4) -0.0012(4)
    C13 0.0460(7) 0.0582(8) 0.0308(6) -0.0006(6) 0.0058(5) -0.0010(5)
    C8 0.0366(6) 0.0470(7) 0.0302(6) 0.0069(5) 0.0044(5) 0.0026(5)
    C2 0.0396(6) 0.0404(6) 0.0309(5) 0.0014(5) 0.0131(5) -0.0049(5)
    C10 0.0432(6) 0.0482(7) 0.0300(6) 0.0046(5) 0.0025(5) 0.0010(5)
    C17 0.0441(7) 0.0647(9) 0.0326(6) -0.0039(6) 0.0075(5) -0.0003(6)
    C14 0.0478(7) 0.0579(8) 0.0314(6) -0.0002(6) 0.0034(5) -0.0018(5)
    C16 0.0473(7) 0.0597(8) 0.0330(6) -0.0001(6) 0.0048(5) -0.0016(6)
    C6 0.0591(8) 0.0471(7) 0.0393(6) 0.0016(6) 0.0210(6) 0.0022(5)
    C3 0.0392(6) 0.0564(8) 0.0443(7) -0.0002(5) 0.0135(5) -0.0078(6)
    C5 0.0690(9) 0.0500(8) 0.0572(8) -0.0089(7) 0.0382(7) -0.0030(6)
    C18 0.0494(8) 0.0736(10) 0.0394(7) 0.0005(7) 0.0021(6) 0.0011(7)
    C19 0.0585(9) 0.1111(14) 0.0367(7) -0.0096(9) 0.0006(7) 0.0009(8)
    C4 0.0502(8) 0.0569(8) 0.0632(9) -0.0117(6) 0.0300(7) -0.0127(7)
_geom_special_details
;
All s.u.'s (except the s.u. in the dihedral angle between two l.s. planes) are
estimated using the full covariance matrix. The cell s.u.'s are taken into
account individually in the estimation of s.u.'s in distances, angles and
torsion angles; correlations between s.u.'s in cell parameters are only used
when they are defined by crystal symmetry. An approximate (isotropic)
treatment of cell s.u.'s is used for estimating s.u.'s involving l.s. planes.
;
loop_
    _geom_bond_atom_site_label_1
    _geom_bond_atom_site_label_2
    _geom_bond_site_symmetry_2
    _geom_bond_distance
    _geom_bond_publ_flag
    N2 C1 . 1.3759(15) ?
    N2 C7 . 1.3899(15) ?
    N2 C8 . 1.4550(14) ?
    N1 C1 . 1.3688(14) ?
    N1 C2 . 1.3827(15) ?
    N1 H1 . 0.8600 ?
    O1 C1 . 1.2314(14) ?
    C11 C10 . 1.5184(16) ?
    C11 C12 . 1.5187(16) ?
    C11 H11A . 0.9700 ?
    C11 H11B . 0.9700 ?
    C7 C6 . 1.3771(18) ?
    C7 C2 . 1.3986(16) ?
    C9 C8 . 1.5177(16) ?
    C9 C10 . 1.5218(16) ?
    C9 H9A . 0.9700 ?
    C9 H9B . 0.9700 ?
    C15 C16 . 1.5157(18) ?
    C15 C14 . 1.5195(18) ?
    C15 H15A . 0.9700 ?
    C15 H15B . 0.9700 ?
    C12 C13 . 1.5180(17) ?
    C12 H12A . 0.9700 ?
    C12 H12B . 0.9700 ?
    C13 C14 . 1.5186(17) ?
    C13 H13A . 0.9700 ?
    C13 H13B . 0.9700 ?
    C8 H8A . 0.9700 ?
    C8 H8B . 0.9700 ?
    C2 C3 . 1.3816(17) ?
    C10 H10A . 0.9700 ?
    C10 H10B . 0.9700 ?
    C17 C18 . 1.5095(18) ?
    C17 C16 . 1.5156(18) ?
    C17 H17A . 0.9700 ?
    C17 H17B . 0.9700 ?
    C14 H14A . 0.9700 ?
    C14 H14B . 0.9700 ?
    C16 H16A . 0.9700 ?
    C16 H16B . 0.9700 ?
    C6 C5 . 1.3885(19) ?
    C6 H6 . 0.9300 ?
    C3 C4 . 1.381(2) ?
    C3 H3 . 0.9300 ?
    C5 C4 . 1.383(2) ?
    C5 H5 . 0.9300 ?
    C18 C19 . 1.511(2) ?
    C18 H18A . 0.9700 ?
    C18 H18B . 0.9700 ?
    C19 H19A . 0.9600 ?
    C19 H19B . 0.9600 ?
    C19 H19C . 0.9600 ?
    C4 H4 . 0.9300 ?
loop_
    _geom_angle_atom_site_label_1
    _geom_angle_atom_site_label_2
    _geom_angle_atom_site_label_3
    _geom_angle_site_symmetry_1
    _geom_angle_site_symmetry_3
    _geom_angle
    _geom_angle_publ_flag
    C1 N2 C7 . . 109.94(9) ?
    C1 N2 C8 . . 123.45(10) ?
    C7 N2 C8 . . 126.15(10) ?
    C1 N1 C2 . . 110.23(9) ?
    C1 N1 H1 . . 124.9 ?
    C2 N1 H1 . . 124.9 ?
    C10 C11 C12 . . 113.25(11) ?
    C10 C11 H11A . . 108.9 ?
    C12 C11 H11A . . 108.9 ?
    C10 C11 H11B . . 108.9 ?
    C12 C11 H11B . . 108.9 ?
    H11A C11 H11B . . 107.7 ?
    C6 C7 N2 . . 131.94(11) ?
    C6 C7 C2 . . 121.55(11) ?
    N2 C7 C2 . . 106.51(10) ?
    C8 C9 C10 . . 111.39(10) ?
    C8 C9 H9A . . 109.3 ?
    C10 C9 H9A . . 109.3 ?
    C8 C9 H9B . . 109.3 ?
    C10 C9 H9B . . 109.3 ?
    H9A C9 H9B . . 108.0 ?
    C16 C15 C14 . . 114.07(12) ?
    C16 C15 H15A . . 108.7 ?
    C14 C15 H15A . . 108.7 ?
    C16 C15 H15B . . 108.7 ?
    C14 C15 H15B . . 108.7 ?
    H15A C15 H15B . . 107.6 ?
    C13 C12 C11 . . 114.18(11) ?
    C13 C12 H12A . . 108.7 ?
    C11 C12 H12A . . 108.7 ?
    C13 C12 H12B . . 108.7 ?
    C11 C12 H12B . . 108.7 ?
    H12A C12 H12B . . 107.6 ?
    O1 C1 N1 . . 127.98(10) ?
    O1 C1 N2 . . 125.67(10) ?
    N1 C1 N2 . . 106.35(10) ?
    C12 C13 C14 . . 113.68(12) ?
    C12 C13 H13A . . 108.8 ?
    C14 C13 H13A . . 108.8 ?
    C12 C13 H13B . . 108.8 ?
    C14 C13 H13B . . 108.8 ?
    H13A C13 H13B . . 107.7 ?
    N2 C8 C9 . . 113.73(10) ?
    N2 C8 H8A . . 108.8 ?
    C9 C8 H8A . . 108.8 ?
    N2 C8 H8B . . 108.8 ?
    C9 C8 H8B . . 108.8 ?
    H8A C8 H8B . . 107.7 ?
    C3 C2 N1 . . 132.32(11) ?
    C3 C2 C7 . . 120.71(12) ?
    N1 C2 C7 . . 106.97(10) ?
    C11 C10 C9 . . 114.11(11) ?
    C11 C10 H10A . . 108.7 ?
    C9 C10 H10A . . 108.7 ?
    C11 C10 H10B . . 108.7 ?
    C9 C10 H10B . . 108.7 ?
    H10A C10 H10B . . 107.6 ?
    C18 C17 C16 . . 114.41(12) ?
    C18 C17 H17A . . 108.7 ?
    C16 C17 H17A . . 108.7 ?
    C18 C17 H17B . . 108.7 ?
    C16 C17 H17B . . 108.7 ?
    H17A C17 H17B . . 107.6 ?
    C13 C14 C15 . . 114.31(12) ?
    C13 C14 H14A . . 108.7 ?
    C15 C14 H14A . . 108.7 ?
    C13 C14 H14B . . 108.7 ?
    C15 C14 H14B . . 108.7 ?
    H14A C14 H14B . . 107.6 ?
    C17 C16 C15 . . 114.33(12) ?
    C17 C16 H16A . . 108.7 ?
    C15 C16 H16A . . 108.7 ?
    C17 C16 H16B . . 108.7 ?
    C15 C16 H16B . . 108.7 ?
    H16A C16 H16B . . 107.6 ?
    C7 C6 C5 . . 117.30(12) ?
    C7 C6 H6 . . 121.3 ?
    C5 C6 H6 . . 121.3 ?
    C4 C3 C2 . . 117.68(12) ?
    C4 C3 H3 . . 121.2 ?
    C2 C3 H3 . . 121.2 ?
    C4 C5 C6 . . 121.22(13) ?
    C4 C5 H5 . . 119.4 ?
    C6 C5 H5 . . 119.4 ?
    C17 C18 C19 . . 114.10(14) ?
    C17 C18 H18A . . 108.7 ?
    C19 C18 H18A . . 108.7 ?
    C17 C18 H18B . . 108.7 ?
    C19 C18 H18B . . 108.7 ?
    H18A C18 H18B . . 107.6 ?
    C18 C19 H19A . . 109.5 ?
    C18 C19 H19B . . 109.5 ?
    H19A C19 H19B . . 109.5 ?
    C18 C19 H19C . . 109.5 ?
    H19A C19 H19C . . 109.5 ?
    H19B C19 H19C . . 109.5 ?
    C3 C4 C5 . . 121.52(13) ?
    C3 C4 H4 . . 119.2 ?
    C5 C4 H4 . . 119.2 ?
loop_
    _geom_torsion_atom_site_label_1
    _geom_torsion_atom_site_label_2
    _geom_torsion_atom_site_label_3
    _geom_torsion_atom_site_label_4
    _geom_torsion_site_symmetry_1
    _geom_torsion_site_symmetry_2
    _geom_torsion_site_symmetry_3
    _geom_torsion_site_symmetry_4
    _geom_torsion
    _geom_torsion_publ_flag
    C1 N2 C7 C6 . . . . -179.18(12) ?
    C8 N2 C7 C6 . . . . 8.5(2) ?
    C1 N2 C7 C2 . . . . 0.61(13) ?
    C8 N2 C7 C2 . . . . -171.76(10) ?
    C10 C11 C12 C13 . . . . -176.14(11) ?
    C2 N1 C1 O1 . . . . -179.33(11) ?
    C2 N1 C1 N2 . . . . 0.70(12) ?
    C7 N2 C1 O1 . . . . 179.22(11) ?
    C8 N2 C1 O1 . . . . -8.16(18) ?
    C7 N2 C1 N1 . . . . -0.81(12) ?
    C8 N2 C1 N1 . . . . 171.81(10) ?
    C11 C12 C13 C14 . . . . -179.29(11) ?
    C1 N2 C8 C9 . . . . 104.30(13) ?
    C7 N2 C8 C9 . . . . -84.31(15) ?
    C10 C9 C8 N2 . . . . 174.01(10) ?
    C1 N1 C2 C3 . . . . -179.08(12) ?
    C1 N1 C2 C7 . . . . -0.33(13) ?
    C6 C7 C2 C3 . . . . -1.43(18) ?
    N2 C7 C2 C3 . . . . 178.75(10) ?
    C6 C7 C2 N1 . . . . 179.65(10) ?
    N2 C7 C2 N1 . . . . -0.17(12) ?
    C12 C11 C10 C9 . . . . 174.05(11) ?
    C8 C9 C10 C11 . . . . 176.53(11) ?
    C12 C13 C14 C15 . . . . -179.52(12) ?
    C16 C15 C14 C13 . . . . -178.39(12) ?
    C18 C17 C16 C15 . . . . -178.41(13) ?
    C14 C15 C16 C17 . . . . 179.67(12) ?
    N2 C7 C6 C5 . . . . -179.26(12) ?
    C2 C7 C6 C5 . . . . 0.99(18) ?
    N1 C2 C3 C4 . . . . 179.30(12) ?
    C7 C2 C3 C4 . . . . 0.70(18) ?
    C7 C6 C5 C4 . . . . 0.1(2) ?
    C16 C17 C18 C19 . . . . 179.99(13) ?
    C2 C3 C4 C5 . . . . 0.4(2) ?
    C6 C5 C4 C3 . . . . -0.9(2) ?
loop_
    _geom_hbond_atom_site_label_D
    _geom_hbond_atom_site_label_H
    _geom_hbond_atom_site_label_A
    _geom_hbond_site_symmetry_A
    _geom_hbond_distance_DH
    _geom_hbond_distance_HA
    _geom_hbond_distance_DA
    _geom_hbond_angle_DHA
    N1 H1 O1 5_575 0.86 1.97 2.8150(10)
                                      168.1
_iucr_refine_instructions_details
;
TITL EL_ESSDB16 in C2/c
CELL  0.71073  38.3223   4.8318  21.9831   90.000  117.843   90.000
ZERR    8.00   0.0014   0.0002   0.0008    0.000    0.002    0.000
LATT   7
SYMM  -X,   Y, 1/2 - Z
SFAC  C    H    N    O
UNIT  152  240   16   8
MERG   2
ACTA
CONF
OMIT -16 2 7
OMIT 2 0 0
OMIT 0 0 2
OMIT -2 0 2
FMAP   2
PLAN   10
BOND
BOND $H
HTAB  2.85
HTAB N1 O1_$1
eqiv $1 -x, 2-y, -z
L.S.   10
TEMP    23.00
WGHT      0.0721      1.0300
FVAR       0.07493
MOLE    1
N2    3    0.032327    0.557851    0.131784    11.00000    0.03569    0.04399 =
         0.02719    0.00296    0.00527    0.00135
N1    3   -0.016007    0.731417    0.037825    11.00000    0.03548    0.04577 =
         0.02816    0.00381    0.00652    0.00317
AFIX  43
H1    2   -0.028851    0.829712    0.001451    11.00000   -1.20000
AFIX   0
O1    4    0.047500    0.910759    0.076458    11.00000    0.04040    0.05462 =
         0.03780    0.00658    0.01104   -0.00261
C11   1    0.138881    0.634502    0.377478    11.00000    0.04341    0.04627 =
         0.02987    0.00136    0.00668   -0.00106
AFIX  23
H11A  2    0.118729    0.611260    0.391991    11.00000   -1.20000
H11B  2    0.142781    0.831502    0.374655    11.00000   -1.20000
AFIX   0
C7    1   -0.001823    0.418716    0.121049    11.00000    0.04160    0.03973 =
         0.03041   -0.00376    0.01340    0.00089
C9    1    0.083977    0.610523    0.253533    11.00000    0.04099    0.04504 =
         0.03052    0.00106    0.00606    0.00395
AFIX  23
H9A   2    0.064433    0.559634    0.267859    11.00000   -1.20000
H9B   2    0.084425    0.810815    0.250991    11.00000   -1.20000
AFIX   0
C15   1    0.243276    0.598770    0.629511    11.00000    0.04623    0.06188 =
         0.03141   -0.00129    0.00572   -0.00139
AFIX  23
H15A  2    0.245732    0.798550    0.629387    11.00000   -1.20000
H15B  2    0.223330    0.556356    0.643516    11.00000   -1.20000
AFIX   0
C12   1    0.177155    0.507654    0.431327    11.00000    0.04570    0.05235 =
         0.03063   -0.00125    0.00403    0.00167
AFIX  23
H12A  2    0.173723    0.308868    0.431695    11.00000   -1.20000
H12B  2    0.197658    0.541804    0.418159    11.00000   -1.20000
AFIX   0
C1    1    0.023659    0.752172    0.080970    11.00000    0.03726    0.04049 =
         0.02674   -0.00120    0.00919    0.00257
C13   1    0.190825    0.617953    0.503584    11.00000    0.04602    0.05821 =
         0.03077   -0.00104    0.00577   -0.00059
AFIX  23
H13A  2    0.170514    0.581586    0.517095    11.00000   -1.20000
H13B  2    0.193997    0.817017    0.503214    11.00000   -1.20000
AFIX   0
C8    1    0.072352    0.489133    0.182968    11.00000    0.03662    0.04703 =
         0.03016    0.00260    0.00441    0.00692
AFIX  23
H8A   2    0.090584    0.555697    0.167102    11.00000   -1.20000
H8B   2    0.074904    0.289374    0.186984    11.00000   -1.20000
AFIX   0
C2    1   -0.032457    0.529683    0.061137    11.00000    0.03955    0.04037 =
         0.03093   -0.00493    0.01307    0.00140
C10   1    0.124352    0.507541    0.306569    11.00000    0.04324    0.04816 =
         0.02997    0.00103    0.00253    0.00460
AFIX  23
H10A  2    0.123225    0.308135    0.310450    11.00000   -1.20000
H10B  2    0.143342    0.547637    0.290210    11.00000   -1.20000
AFIX   0
C17   1    0.296475    0.585211    0.754619    11.00000    0.04413    0.06470 =
         0.03256   -0.00026    0.00747   -0.00392
AFIX  23
H17A  2    0.298276    0.785369    0.754128    11.00000   -1.20000
H17B  2    0.276918    0.539188    0.769287    11.00000   -1.20000
AFIX   0
C14   1    0.229375    0.492161    0.556799    11.00000    0.04775    0.05792 =
         0.03135   -0.00182    0.00342   -0.00021
AFIX  23
H14A  2    0.249676    0.529786    0.543339    11.00000   -1.20000
H14B  2    0.226223    0.292952    0.556728    11.00000   -1.20000
AFIX   0
C16   1    0.282332    0.478470    0.682050    11.00000    0.04727    0.05974 =
         0.03303   -0.00160    0.00481   -0.00011
AFIX  23
H16A  2    0.279809    0.278772    0.682296    11.00000   -1.20000
H16B  2    0.302219    0.519908    0.667840    11.00000   -1.20000
AFIX   0
C6    1   -0.008513    0.211976    0.157472    11.00000    0.05908    0.04711 =
         0.03930    0.00217    0.02098    0.00164
AFIX  43
H6    2    0.011849    0.140557    0.197675    11.00000   -1.20000
AFIX   0
C3    1   -0.070505    0.430079    0.035698    11.00000    0.03923    0.05640 =
         0.04425   -0.00783    0.01348   -0.00024
AFIX  43
H3    2   -0.090962    0.501547   -0.004380    11.00000   -1.20000
AFIX   0
C5    1   -0.046893    0.114472    0.131739    11.00000    0.06898    0.04997 =
         0.05723   -0.00298    0.03821   -0.00890
AFIX  43
H5    2   -0.052387   -0.024834    0.155204    11.00000   -1.20000
AFIX   0
C18   1    0.335901    0.471566    0.806663    11.00000    0.04943    0.07362 =
         0.03943    0.00114    0.00205    0.00051
AFIX  23
H18A  2    0.355488    0.517620    0.792067    11.00000   -1.20000
H18B  2    0.334124    0.271412    0.807243    11.00000   -1.20000
AFIX   0
C19   1    0.349805    0.578971    0.878880    11.00000    0.05848    0.11114 =
         0.03671    0.00092    0.00056   -0.00957
AFIX  33
H19A  2    0.374981    0.498975    0.908967    11.00000   -1.50000
H19B  2    0.331033    0.529411    0.894435    11.00000   -1.50000
H19C  2    0.352236    0.776764    0.879118    11.00000   -1.50000
AFIX   0
C4    1   -0.077101    0.220664    0.071865    11.00000    0.05014    0.05690 =
         0.06324   -0.01274    0.02998   -0.01166
AFIX  43
H4    2   -0.102441    0.149424    0.055579    11.00000   -1.20000
HKLF    4
REM  EL_ESSDB16 in C2/c
REM R1 =  0.0450 for   3179 Fo > 4sig(Fo)  and  0.0717 for all   4637 data
REM    199 parameters refined using      0 restraints
END
WGHT      0.0721      1.0300
REM Highest difference peak  0.208,  deepest hole -0.206,  1-sigma level  0.041
Q1    1   0.1042  0.5552  0.2806  11.00000  0.05    0.21
Q2    1   0.1330  0.5776  0.3411  11.00000  0.05    0.21
Q3    1   0.1580  0.5859  0.4060  11.00000  0.05    0.19
Q4    1   0.3480  0.3400  0.7905  11.00000  0.05    0.18
Q5    1   0.0805  0.5503  0.2183  11.00000  0.05    0.18
Q6    1   0.1831  0.5503  0.4679  11.00000  0.05    0.18
Q7    1   0.0495  0.5433  0.1553  11.00000  0.05    0.17
Q8    1   0.1780  0.7784  0.5204  11.00000  0.05    0.16
Q9    1   0.1350  0.3806  0.2947  11.00000  0.05    0.16
Q10   1   0.0175  0.4709  0.1306  11.00000  0.05    0.16
;
