# Supplementary material for: 1-Dodecyl-1H-benzo[d]imidazol-2(3H)-one
Source: Acta Crystallogr Sect E Struct Rep Online. 2012 Oct 6;68(Pt 11):o3069. doi: 10.1107/S1600536812041189 (PMC3515176; doi:10.1107/S1600536812041189)
Supplement: Supplementary file 2 [file e-68-o3069-Isup2.hkl]

#
# h,k,l, Fc-squared, Fo-squared, sigma(Fo-squared) and status flag
#
data_I
_shelx_title ' EL_ESSDB16 in C2/c'
_shelx_refln_list_code          4
_shelx_F_calc_maximum      435.42
_exptl_crystal_F_000      1328.00
_reflns_d_resolution_high  0.7412
 
loop_
 _symmetry_equiv_pos_as_xyz
 'x, y, z'
 '-x, y, -z+1/2'
 'x+1/2, y+1/2, z'
 '-x+1/2, y+1/2, -z+1/2'
 '-x, -y, -z'
 'x, -y, z-1/2'
 '-x+1/2, -y+1/2, -z'
 'x+1/2, -y+1/2, z-1/2'
 
_cell_length_a    38.3223
_cell_length_b     4.8318
_cell_length_c    21.9831
_cell_angle_alpha  90.000
_cell_angle_beta  117.843
_cell_angle_gamma  90.000
 
_shelx_F_squared_multiplier     1.000
 
loop_
 _refln_index_h
 _refln_index_k
 _refln_index_l
 _refln_F_squared_calc
 _refln_F_squared_meas
 _refln_F_squared_sigma
 _refln_observed_status
   4   0   0    30467.34    20570.21    498.72 o
   6   0   0     6064.48     6015.95     69.40 o
   8   0   0     2109.67     2240.27     26.70 o
  10   0   0     3108.54     3247.85     38.33 o
  12   0   0      409.96      428.53      9.01 o
  14   0   0     3265.43     3348.96     55.23 o
  16   0   0       47.00       49.81      2.56 o
  18   0   0     3343.37     3552.69     44.04 o
  20   0   0     2153.16     2284.00     30.98 o
  22   0   0       11.14        4.42      3.06 o
  24   0   0      912.40      841.79     17.64 o
  26   0   0      910.91      871.42     18.82 o
  28   0   0      194.33      188.66      9.93 o
  30   0   0        2.40        0.83      5.54 o
  32   0   0      127.65      130.23     11.78 o
  34   0   0       90.74       60.77      9.81 o
  36   0   0        6.50       22.00      8.61 o
  38   0   0        8.64       44.53     12.41 o
  40   0   0      234.28      242.53     20.97 o
  42   0   0       94.72      105.32     17.10 o
  44   0   0        2.60      -19.79     22.26 o
   1   1   0    20952.99    20258.22    119.33 o
   3   1   0     1682.54     1602.92     11.14 o
   5   1   0     1970.76     1765.40     13.32 o
   7   1   0      121.45      103.66      2.11 o
   9   1   0     3287.63     3453.68     26.06 o
  11   1   0     4211.31     4542.92     31.27 o
  13   1   0      782.39      882.23      8.88 o
  15   1   0      109.77      109.92      2.76 o
  17   1   0     1071.85     1020.79      9.60 o
  19   1   0    22499.36    23058.66    171.31 o
  21   1   0      342.85      333.25      6.33 o
  23   1   0      142.02      147.07      6.30 o
  25   1   0      111.26      111.46      5.53 o
  27   1   0     1169.37     1093.22     15.70 o
  29   1   0     1449.58     1384.64     18.78 o
  31   1   0      911.72      867.53     14.14 o
  33   1   0      517.65      479.29     12.29 o
  35   1   0      119.52      105.77      7.26 o
  37   1   0        1.55        4.06      4.62 o
  39   1   0        5.87        5.55      4.88 o
  41   1   0        1.06        8.22      5.90 o
  43   1   0       15.61       20.84      7.04 o
  45   1   0       24.97       28.70      8.88 o
   0   2   0    27925.89    27505.37    224.21 o
   2   2   0     5321.96     4698.76     28.71 o
   4   2   0      515.28      451.30      4.68 o
   6   2   0     1131.73     1184.15      9.98 o
   8   2   0     3524.93     3679.93     26.46 o
  10   2   0     4097.27     4268.17     31.59 o
  12   2   0     1807.63     1943.13     14.80 o
  14   2   0      283.75      341.50      4.61 o
  16   2   0       98.67      143.97      3.52 o
  18   2   0      667.44      599.85      7.23 o
  20   2   0      261.25      255.34      4.81 o
  22   2   0      282.58      285.03      5.16 o
  24   2   0      869.19      894.54     10.44 o
  26   2   0      800.28      771.37      9.97 o
  28   2   0      717.18      666.07     11.54 o
  30   2   0      720.51      658.24     11.77 o
  32   2   0      469.44      420.17     10.03 o
  34   2   0       97.92       80.44      5.48 o
  36   2   0        6.82       11.13      4.42 o
  38   2   0        4.76        4.87      4.84 o
  40   2   0       80.20       68.20      7.50 o
  42   2   0        3.29        0.39      7.24 o
   1   3   0     2535.94     2799.05     20.99 o
   3   3   0     1722.57     1748.85     15.86 o
   5   3   0       20.28       16.42      1.93 o
   7   3   0      270.43      267.95      4.76 o
   9   3   0       89.65       99.01      3.55 o
  11   3   0       27.08       35.54      2.70 o
  13   3   0       81.12       93.51      3.73 o
  15   3   0       54.91       55.17      3.94 o
  17   3   0      388.09      394.19      8.05 o
  19   3   0      480.40      466.42      7.88 o
  21   3   0      182.92      193.69      7.78 o
  23   3   0        5.36        2.51      3.50 o
  25   3   0      166.71      166.49      8.10 o
  27   3   0      251.91      250.20     11.29 o
  29   3   0      140.54      122.70      4.39 o
  31   3   0       53.46       40.67      4.83 o
  33   3   0       27.51       23.53      3.72 o
  35   3   0        0.01       -3.29      3.29 o
  37   3   0      216.27      209.91      6.69 o
  39   3   0      285.49      316.86     17.84 o
   0   4   0      717.53      643.45     13.41 o
   2   4   0       89.05      133.25      4.97 o
   4   4   0      246.26      250.28      6.72 o
   6   4   0      164.71      161.36      5.92 o
   8   4   0      149.63      157.05      6.47 o
  10   4   0      150.25      162.37      6.56 o
  12   4   0       80.18       81.41      5.60 o
  14   4   0        0.02        2.81      4.02 o
  16   4   0      220.59      201.45      9.66 o
  18   4   0       44.41       58.00      6.61 o
  20   4   0     2392.76     2375.35     35.60 o
  22   4   0      405.97      404.34     13.20 o
  24   4   0       81.23       85.28      8.73 o
  26   4   0       10.02       11.19      6.45 o
  28   4   0        0.02        1.32      6.79 o
  30   4   0        6.76        7.39      6.91 o
  32   4   0       12.31       -7.37      7.37 o
  34   4   0        2.38        2.98      8.40 o
  36   4   0       65.10       52.94     12.30 o
   1   5   0        3.29        2.33      5.23 o
   3   5   0        4.03       11.35      5.53 o
   5   5   0        1.56        1.94      5.23 o
   7   5   0       23.18        1.42      6.46 o
   9   5   0      135.55      133.05     11.63 o
  11   5   0      378.51      394.52     14.41 o
  13   5   0      439.91      456.01     15.49 o
  15   5   0       94.86       90.50      9.19 o
  17   5   0       12.53       12.28      6.35 o
  19   5   0        0.02        1.38      8.74 o
  21   5   0       24.30       31.84      7.69 o
  23   5   0        0.03        8.73      7.04 o
  25   5   0       11.63        7.62      9.12 o
  27   5   0       28.13       30.82     10.41 o
  29   5   0       19.72       28.50     35.62 o
   0   6   0       97.88      110.04     17.81 o
   2   6   0      248.76      246.13     14.01 o
   4   6   0      193.43      231.51     15.75 o
   6   6   0       16.63        1.28      8.87 o
   8   6   0        1.46       -6.23     10.08 o
  10   6   0       11.61       17.53      8.87 o
  12   6   0       11.76       17.50     10.65 o
  14   6   0        0.25       -9.38      9.38 o
  16   6   0        0.25       12.27     11.13 o
 -45   1   1       39.17       41.01      8.63 o
 -43   1   1       34.30       40.53      7.35 o
 -41   1   1      253.01      243.89     11.89 o
 -39   1   1       31.85       24.70      5.70 o
 -37   1   1       53.77       35.80      5.82 o
 -35   1   1      147.87      114.87      7.83 o
 -33   1   1       23.65       27.50      5.73 o
 -31   1   1       57.12       60.68      4.40 o
 -29   1   1      273.87      291.42      7.79 o
 -27   1   1      303.25      333.86      7.30 o
 -25   1   1       68.75       68.56      3.70 o
 -23   1   1       75.79      106.85      4.19 o
 -21   1   1      223.65      185.81      4.65 o
 -19   1   1      853.31      874.25      9.52 o
 -17   1   1      883.94      933.00      9.21 o
 -15   1   1      450.67      470.08      5.32 o
 -13   1   1      163.93      187.02      3.08 o
 -11   1   1       17.50       20.39      1.33 o
  -9   1   1       16.10       16.07      1.15 o
  -7   1   1      660.88      750.46      6.67 o
  -5   1   1    10510.54    10810.12     61.59 o
  -3   1   1    23686.14    23263.40    145.18 o
  -1   1   1      890.07      811.09      6.02 o
   1   1   1       54.62       50.18      2.57 o
   3   1   1     2441.74     2508.47     18.65 o
   5   1   1     3238.22     3248.65     23.24 o
   7   1   1      410.74      384.25      4.13 o
   9   1   1      860.92      910.94      8.44 o
  11   1   1     3818.15     3910.93     28.57 o
  13   1   1     3513.61     3739.83     29.39 o
  15   1   1       30.78        8.81      1.50 o
  17   1   1    10582.32    10726.03     80.20 o
  19   1   1      171.86      199.68      4.69 o
  21   1   1      258.49      271.09      7.01 o
  23   1   1      632.63      637.11      9.62 o
  25   1   1      295.91      291.56      6.83 o
  27   1   1       21.60       18.45      3.80 o
  29   1   1        0.37       -0.08      3.58 o
  31   1   1       15.53        7.81      3.89 o
  33   1   1       26.44       33.57      5.15 o
  35   1   1      139.52      123.41      7.87 o
  37   1   1       96.86       92.48      7.83 o
  39   1   1        0.02       -1.68      4.68 o
  41   1   1       16.69       17.83      7.69 o
  43   1   1       47.56       59.24      9.66 o
 -44   2   1       38.03       32.47      8.88 o
 -42   2   1       13.02       19.53      5.94 o
 -40   2   1      326.15      346.01     12.54 o
 -38   2   1        0.00        3.92      3.82 o
 -36   2   1       11.27        4.81      3.79 o
 -34   2   1      110.32      102.55      5.97 o
 -32   2   1       64.50       70.37      5.30 o
 -30   2   1        2.20       -0.01      3.00 o
 -28   2   1      140.38      127.28      5.64 o
 -26   2   1      163.78      159.53      5.98 o
 -24   2   1      238.60      236.44      5.27 o
 -22   2   1     1973.71     1931.93     16.77 o
 -20   2   1     3121.18     3188.37     25.03 o
 -18   2   1      987.85     1070.03     10.31 o
 -16   2   1     1830.38     2073.59     17.49 o
 -14   2   1     1237.20     1381.72     13.72 o
 -12   2   1      140.55      156.69      3.83 o
 -10   2   1      142.68      124.37      3.14 o
  -8   2   1      885.96      808.22      7.48 o
  -6   2   1      967.69      973.23      7.59 o
  -4   2   1     1186.25     1128.43      8.42 o
  -2   2   1    12955.97    12836.30     79.72 o
   0   2   1      693.37      725.18      6.94 o
   2   2   1      230.21      226.38      3.90 o
   4   2   1      588.07      608.66      6.06 o
   6   2   1     1073.80     1038.80      8.42 o
   8   2   1     1133.13     1072.75      8.61 o
  10   2   1      370.30      419.76      4.67 o
  12   2   1       39.19       26.01      1.68 o
  14   2   1      458.52      460.09      6.38 o
  16   2   1      279.31      300.18      6.09 o
  18   2   1       18.46       21.35      2.10 o
  20   2   1       60.51       56.62      2.72 o
  22   2   1       68.37       70.88      3.19 o
  24   2   1      172.03      187.24      4.84 o
  26   2   1      272.42      271.63      7.14 o
  28   2   1      250.04      244.39      7.96 o
  30   2   1       82.26       78.09      5.60 o
  32   2   1       29.34       34.95      4.86 o
  34   2   1       10.59        6.62      4.84 o
  36   2   1      507.13      569.46     14.87 o
  38   2   1        2.17       -5.35      6.90 o
  40   2   1       12.47       11.56      5.81 o
  42   2   1       21.28       19.53      6.76 o
 -41   3   1       48.92       45.13     13.24 o
 -39   3   1      127.11      174.81     13.98 o
 -37   3   1        2.78        1.49      7.48 o
 -35   3   1       16.01       25.57      7.94 o
 -33   3   1       23.35        8.47      6.91 o
 -31   3   1      140.75      125.56     10.14 o
 -29   3   1      138.92      162.50      8.28 o
 -27   3   1       68.20       75.75      6.57 o
 -25   3   1        1.31        2.81      3.14 o
 -23   3   1        4.28        7.65      3.57 o
 -21   3   1       27.67       32.15      4.62 o
 -19   3   1      205.45      209.84      5.89 o
 -17   3   1       28.28       23.57      2.86 o
 -15   3   1       84.31       85.55      3.87 o
 -13   3   1       90.31       84.84      3.58 o
 -11   3   1       11.23        9.57      2.24 o
  -9   3   1      514.43      498.70      6.75 o
  -7   3   1     1278.64     1324.35     12.58 o
  -5   3   1     1874.79     1923.60     16.41 o
  -3   3   1     2227.75     2217.40     18.21 o
  -1   3   1     1587.75     1548.79     18.22 o
   1   3   1      155.39      174.65      4.10 o
   3   3   1      233.84      231.67      4.55 o
   5   3   1      223.40      208.03      4.53 o
   7   3   1       95.34       93.36      3.64 o
   9   3   1       19.84       11.79      2.25 o
  11   3   1       74.86       89.06      3.47 o
  13   3   1      908.64      927.69     11.23 o
  15   3   1       27.10        8.31      2.52 o
  17   3   1     2959.34     2826.23     26.19 o
  19   3   1        4.94        0.07      3.16 o
  21   3   1      192.40      186.62      4.71 o
  23   3   1      302.75      298.88      6.16 o
  25   3   1      286.20      307.93      7.24 o
  27   3   1      166.84      181.92      9.26 o
  29   3   1       66.18       75.38      6.06 o
  31   3   1        5.83        2.39      3.16 o
  33   3   1        3.62        3.08      3.24 o
  35   3   1      213.00      202.04      7.98 o
  37   3   1       83.68       82.05      6.26 o
  39   3   1       15.69       24.54      5.63 o
 -36   4   1        6.03        1.75     10.80 o
 -34   4   1        0.97        2.42      8.08 o
 -32   4   1        0.25       -4.41      7.09 o
 -30   4   1        6.11       14.35      7.48 o
 -28   4   1        0.08        8.07      6.57 o
 -26   4   1       12.68        6.18      6.57 o
 -24   4   1       19.26       26.62      5.96 o
 -22   4   1        7.10       26.21      5.96 o
 -20   4   1      799.00      786.84     20.70 o
 -18   4   1      508.99      485.56     13.40 o
 -16   4   1     1643.38     1614.87     26.55 o
 -14   4   1     1010.55     1002.08     17.77 o
 -12   4   1      188.04      199.67      7.85 o
 -10   4   1       23.87       18.94      3.80 o
  -8   4   1        6.84        6.90      3.23 o
  -6   4   1        0.86       -2.60      2.60 o
  -4   4   1      587.53      589.10      9.49 o
  -2   4   1        1.05        5.25      2.74 o
   0   4   1       85.22       87.11      4.24 o
   2   4   1        0.81        2.50      2.50 o
   4   4   1        0.34       -2.75      3.09 o
   6   4   1       35.90       36.81      3.98 o
   8   4   1      130.13      141.07      6.24 o
  10   4   1      171.69      180.20      6.48 o
  12   4   1       56.39       62.59      5.39 o
  14   4   1       24.59       30.29      5.32 o
  16   4   1        6.53        9.49      4.82 o
  18   4   1       82.78       93.98      7.30 o
  20   4   1       58.15       61.62      6.86 o
  22   4   1        1.31        2.61      5.66 o
  24   4   1       12.61       10.45      6.45 o
  26   4   1       20.20       18.91      6.91 o
  28   4   1        6.60       -4.64      6.45 o
  30   4   1        5.75       -6.91      6.91 o
  32   4   1      170.35      172.38     13.14 o
  34   4   1        2.33       -7.69      7.69 o
 -29   5   1        2.58       -6.53     21.37 o
 -27   5   1        0.41       15.08      8.96 o
 -25   5   1       31.68       25.40      9.36 o
 -23   5   1       19.10       30.93      8.96 o
 -21   5   1        7.63        9.31      6.79 o
 -19   5   1        1.93        1.18      6.17 o
 -17   5   1      116.34      122.46      9.74 o
 -15   5   1      211.11      205.33     12.04 o
 -13   5   1      160.42      157.38     10.83 o
 -11   5   1       49.60       33.36      8.53 o
  -9   5   1        9.80        0.89      6.46 o
  -7   5   1        0.13       -2.06      5.74 o
  -5   5   1        7.55       -2.90      5.53 o
  -3   5   1       10.94        9.83      5.53 o
  -1   5   1       14.57       19.26      7.46 o
   1   5   1       99.41      105.06      8.84 o
   3   5   1      181.36      195.11     19.28 o
   5   5   1       82.08       97.69     14.14 o
   7   5   1        0.85       -5.34      5.34 o
   9   5   1        9.81       13.31      5.64 o
  11   5   1       58.49       65.77      7.22 o
  13   5   1      408.08      420.79     15.81 o
  15   5   1       14.35       12.47      6.04 o
  17   5   1        1.25       20.70      7.17 o
  19   5   1       67.61       77.93      9.64 o
  21   5   1       43.06       38.57      8.08 o
  23   5   1       42.89       40.08      8.28 o
  25   5   1       39.26       35.56      8.28 o
  27   5   1       23.19        2.25     11.92 o
 -18   6   1       27.09       43.26     12.82 o
 -16   6   1        4.62        4.75     11.13 o
 -14   6   1        7.97        8.02     10.08 o
 -12   6   1       14.20       28.31      9.56 o
 -10   6   1       12.36       17.81     11.75 o
  -8   6   1       18.77       23.05     10.65 o
  -6   6   1       48.18       49.87     12.59 o
  -4   6   1      123.80      133.19     13.69 o
  -2   6   1        5.35       13.99      7.32 o
   0   6   1       13.70       20.84     13.63 o
   2   6   1        4.40        0.00      8.23 o
   4   6   1       19.62       10.89      8.77 o
   6   6   1       20.08       -1.37      8.53 o
   8   6   1       10.58       -1.90      7.04 o
  10   6   1        0.00       -0.62      7.50 o
  12   6   1       26.62       14.64     11.13 o
  14   6   1       80.72      101.68     15.80 o
  16   6   1       33.10       19.03     11.52 o
 -46   0   2       12.31       15.41     19.59 o
 -44   0   2       25.22       37.16     13.18 o
 -42   0   2       30.49       44.33     12.82 o
 -40   0   2        0.50        0.36      8.89 o
 -38   0   2       49.93       54.13     11.58 o
 -36   0   2      224.69      179.67     13.11 o
 -34   0   2      333.51      334.98     15.68 o
 -32   0   2      460.09      466.55     16.99 o
 -30   0   2      749.33      764.83     19.80 o
 -28   0   2      249.19      252.03      9.17 o
 -26   0   2       28.15       18.88      2.66 o
 -24   0   2    17554.43    17034.27    208.56 o
 -22   0   2      963.49      657.01     10.72 o
 -20   0   2     2538.64     2908.80     33.19 o
 -18   0   2     5771.30     6082.55     59.18 o
 -16   0   2     2544.17     2747.17     30.94 o
 -14   0   2      835.64      893.25     11.94 o
 -12   0   2     1850.93     1824.80     38.75 o
 -10   0   2     1976.89     2210.74     58.92 o
  -8   0   2      133.08      123.66      3.19 o
  -6   0   2    12302.41    11399.39    206.10 o
   2   0   2    17007.29    16488.40    179.16 o
   4   0   2    14973.08    14714.45    147.26 o
   6   0   2       29.53       12.77      1.64 o
   8   0   2     5871.98     5881.87     75.80 o
  10   0   2     1163.04     1082.84     17.31 o
  12   0   2     2323.88     2569.61     39.08 o
  14   0   2    21960.58    23889.46    357.60 o
  16   0   2     6009.77     6588.19     77.42 o
  18   0   2      549.46      636.93     12.34 o
  20   0   2       24.60       36.80      4.10 o
  22   0   2        2.81        5.07      3.60 o
  24   0   2        0.49       -3.81      3.81 o
  26   0   2       42.13       34.88      5.62 o
  28   0   2      375.07      312.56     12.23 o
  30   0   2      205.21      198.77     10.65 o
  32   0   2        3.43       -1.04      5.12 o
  34   0   2       18.11        5.34      6.17 o
  36   0   2        7.99        5.33      8.61 o
  38   0   2       22.07       14.04     10.21 o
  40   0   2       35.28       40.35     21.37 o
  42   0   2       22.76       11.20     12.82 o
 -45   1   2        2.05        1.93      5.95 o
 -43   1   2        9.35       13.87      6.09 o
 -41   1   2       23.29       29.28      6.48 o
 -39   1   2        1.68       -3.11      4.48 o
 -37   1   2        1.19        4.40      4.32 o
 -35   1   2        0.64       -3.19      4.72 o
 -33   1   2       47.67       46.17      4.41 o
 -31   1   2      272.60      256.66      7.34 o
 -29   1   2      285.55      269.28      6.82 o
 -27   1   2        3.23        0.60      2.36 o
 -25   1   2     1323.37     1305.36     14.51 o
 -23   1   2      858.96      927.61     11.09 o
 -21   1   2      419.59      460.41      6.89 o
 -19   1   2       26.01       19.28      1.77 o
 -17   1   2       31.82       42.93      1.99 o
 -15   1   2       43.70       46.57      1.84 o
 -13   1   2      348.80      373.37      4.22 o
 -11   1   2     1104.77     1173.27      8.59 o
  -9   1   2      386.54      376.15      3.83 o
  -7   1   2    13221.26    13431.08     76.70 o
  -5   1   2   160243.13   151397.42    910.46 o
  -3   1   2    35950.45    34719.36    218.39 o
  -1   1   2        0.76       -1.21      1.21 o
   1   1   2     1465.62     1428.43     10.94 o
   3   1   2        4.60        2.04      2.19 o
   5   1   2       74.69       55.53      1.72 o
   7   1   2      760.53      740.70      7.11 o
   9   1   2     1425.69     1469.85     13.22 o
  11   1   2        3.93        6.27      1.43 o
  13   1   2       42.49       52.10      2.49 o
  15   1   2     1998.37     2029.42     16.45 o
  17   1   2        1.41        0.18      1.73 o
  19   1   2       31.49       43.03      2.88 o
  21   1   2       12.52        9.50      2.44 o
  23   1   2       11.98       14.47      2.52 o
  25   1   2       32.63       28.70      3.00 o
  27   1   2      151.98      138.59      6.36 o
  29   1   2      222.38      222.53      7.79 o
  31   1   2      246.67      242.51      8.58 o
  33   1   2      144.44       88.51      8.95 o
  35   1   2      105.95       79.03      7.12 o
  37   1   2       25.02       11.21      5.22 o
  39   1   2       58.30       42.81      8.90 o
  41   1   2       18.91        5.71      7.15 o
  43   1   2        0.02       -7.70      7.70 o
 -44   2   2       62.28       48.78      6.24 o
 -42   2   2       43.16       40.29      5.93 o
 -40   2   2        0.73        2.08      3.93 o
 -38   2   2        0.14       -3.33      3.33 o
 -36   2   2        0.01       -0.29      3.27 o
 -34   2   2       78.16       74.35      4.98 o
 -32   2   2      485.02      473.46     16.04 o
 -30   2   2      857.20      865.24     13.20 o
 -28   2   2      981.35     1004.13     14.04 o
 -26   2   2      792.73      854.20     10.07 o
 -24   2   2      233.50      335.72      6.74 o
 -22   2   2     2878.87     3021.03     23.97 o
 -20   2   2      314.44      305.65      4.61 o
 -18   2   2      306.52      272.62      4.11 o
 -16   2   2      401.11      382.32      5.80 o
 -14   2   2        0.89       -1.21      1.21 o
 -12   2   2      935.77     1048.13      9.46 o
 -10   2   2     1445.04     1566.11     13.17 o
  -8   2   2       90.00       91.03      2.25 o
  -6   2   2       23.24       14.48      1.42 o
  -4   2   2     2485.66     2640.39     18.91 o
  -2   2   2       44.81       50.46      2.03 o
   0   2   2     2306.28     2060.25     14.51 o
   2   2   2     1732.27     1591.05     11.63 o
   4   2   2      446.56      445.02      4.94 o
   6   2   2      311.78      335.62      4.81 o
   8   2   2      477.46      529.42      5.33 o
  10   2   2       79.88      102.70      2.66 o
  12   2   2     1124.44      992.02      9.26 o
  14   2   2     4395.93     4359.90     32.69 o
  16   2   2        9.18       20.11      2.22 o
  18   2   2       92.22       88.21      3.31 o
  20   2   2      289.94      289.48      5.42 o
  22   2   2      207.14      207.86      4.89 o
  24   2   2       11.14        8.01      2.30 o
  26   2   2        3.02        4.37      2.96 o
  28   2   2        2.94        0.65      3.09 o
  30   2   2        4.36        1.14      3.78 o
  32   2   2      131.35      118.31      8.36 o
  34   2   2      288.84      284.40     12.04 o
  36   2   2        1.88       -3.66      5.87 o
  38   2   2        4.29       12.68      6.21 o
  40   2   2        3.76        4.21      5.81 o
 -41   3   2       72.51      116.26     23.53 o
 -39   3   2        2.12       -0.55      8.28 o
 -37   3   2       26.67       26.69      8.68 o
 -35   3   2        7.41        8.06      6.67 o
 -33   3   2        0.89        8.85      6.96 o
 -31   3   2        7.89       -1.43      5.12 o
 -29   3   2       14.49       13.09      6.51 o
 -27   3   2       11.26        8.58      4.06 o
 -25   3   2      200.05      212.87      7.23 o
 -23   3   2      324.26      377.01      8.75 o
 -21   3   2       49.74       55.93      5.76 o
 -19   3   2       10.44       10.12      2.50 o
 -17   3   2       70.06       62.42      3.57 o
 -15   3   2      109.27      118.45      4.14 o
 -13   3   2       58.67       83.42      3.68 o
 -11   3   2       18.13       31.60      2.43 o
  -9   3   2       73.89       93.49      3.69 o
  -7   3   2     1726.63     1741.22     15.75 o
  -5   3   2      875.98      803.90      8.91 o
  -3   3   2      629.45      630.82      7.71 o
  -1   3   2       44.88       43.30      2.95 o
   1   3   2       43.02       42.25      2.45 o
   3   3   2        0.63        1.21      1.73 o
   5   3   2        8.18        6.36      2.05 o
   7   3   2       31.62       28.69      2.21 o
   9   3   2       76.52       84.70      3.73 o
  11   3   2       92.28       75.97      3.83 o
  13   3   2      936.17      913.59     11.52 o
  15   3   2     2669.39     2508.04     21.01 o
  17   3   2       27.38       22.76      2.24 o
  19   3   2       23.54       14.18      2.34 o
  21   3   2        3.09        2.28      2.36 o
  23   3   2       13.01       10.47      2.87 o
  25   3   2       92.41       81.06      4.56 o
  27   3   2      139.02      136.54      6.14 o
  29   3   2       37.64       37.05      6.07 o
  31   3   2        2.12        6.59      3.53 o
  33   3   2        4.42       13.49      4.10 o
  35   3   2      263.24      241.32      8.98 o
  37   3   2        2.70        5.80      5.78 o
 -36   4   2        0.08        2.53     10.54 o
 -34   4   2        0.64        0.82      7.82 o
 -32   4   2       13.41        4.92     12.60 o
 -30   4   2       42.24       42.49      8.08 o
 -28   4   2       89.51      113.64     10.23 o
 -26   4   2      247.57      230.48     11.38 o
 -24   4   2       43.76       38.79      6.31 o
 -22   4   2       14.32       19.23      5.64 o
 -20   4   2      176.77      175.93     10.54 o
 -18   4   2      319.17      299.62     10.87 o
 -16   4   2      140.67      127.10      8.61 o
 -14   4   2       19.34       20.37      4.29 o
 -12   4   2        0.63       -0.31      3.31 o
 -10   4   2       43.18       39.07      3.90 o
  -8   4   2      161.60      164.05      5.98 o
  -6   4   2       43.05       24.74      3.24 o
  -4   4   2      628.71      604.81      9.50 o
  -2   4   2      239.69      237.97      6.46 o
   0   4   2       65.48       82.07      4.20 o
   2   4   2      106.38      113.19      5.10 o
   4   4   2       93.98       85.47      5.11 o
   6   4   2       16.82        8.14      3.87 o
   8   4   2        0.27       -2.28      2.88 o
  10   4   2       49.63       53.41      4.58 o
  12   4   2      593.13      550.93     11.69 o
  14   4   2       49.81       53.72      5.88 o
  16   4   2      606.01      614.87     14.95 o
  18   4   2       87.70      103.11     10.49 o
  20   4   2       29.95       41.61      7.17 o
  22   4   2        5.63       -0.20      5.60 o
  24   4   2        0.68       -7.97      7.97 o
  26   4   2        8.64        9.10      6.67 o
  28   4   2        6.91       -0.34      7.48 o
  30   4   2        0.91        1.94      7.68 o
  32   4   2      228.57      279.83     16.03 o
  34   4   2      387.90      422.64     31.61 o
 -29   5   2        1.50        1.68      8.46 o
 -27   5   2        5.17       -4.18      8.04 o
 -25   5   2       57.42       55.55     10.41 o
 -23   5   2      250.84      249.04     16.03 o
 -21   5   2       68.34       74.07     10.18 o
 -19   5   2       67.12       70.72     10.03 o
 -17   5   2       12.12        8.39      6.43 o
 -15   5   2        2.89       13.39      6.43 o
 -13   5   2       20.83       26.66      6.43 o
 -11   5   2       44.65       44.98      8.39 o
  -9   5   2       58.48       46.17      9.51 o
  -7   5   2        0.43       -3.29      5.40 o
  -5   5   2      156.73      143.33     10.81 o
  -3   5   2      159.42      156.85     10.16 o
  -1   5   2       32.54       34.88      6.63 o
   1   5   2       24.12       19.19      5.89 o
   3   5   2        7.41        7.83      5.53 o
   5   5   2        7.87       -0.70      5.40 o
   7   5   2       51.78       54.54      6.66 o
   9   5   2       96.54       92.75     11.77 o
  11   5   2       14.89       16.16      6.08 o
  13   5   2      282.02      268.82     11.81 o
  15   5   2     1016.56     1010.26     23.54 o
  17   5   2       18.76       31.69     12.34 o
  19   5   2       18.02       12.26      7.46 o
  21   5   2        0.25        0.10      6.67 o
  23   5   2        1.91        5.60      6.91 o
  25   5   2        4.91        0.97      8.30 o
  27   5   2       38.31       48.61     16.50 o
 -18   6   2        6.38       12.57     10.65 o
 -16   6   2        0.41       14.25     16.03 o
 -14   6   2        0.50       -3.56     10.65 o
 -12   6   2       14.39       32.43      9.56 o
 -10   6   2       49.33       56.23     12.59 o
  -8   6   2       90.17      102.79     15.11 o
  -6   6   2        7.05        7.45      7.84 o
  -4   6   2        2.91        1.55      8.10 o
  -2   6   2      154.39      196.75     14.91 o
   0   6   2       31.81       44.87      9.14 o
   2   6   2       13.65       35.64     13.44 o
   4   6   2        0.71       16.03      8.40 o
   6   6   2        7.04        2.06      7.23 o
   8   6   2       38.62       29.37      8.13 o
  10   6   2       81.95       76.86     11.69 o
  12   6   2       18.70       27.96     12.47 o
  14   6   2       31.86       38.68     13.36 o
 -47   1   3        0.19       -5.56      5.56 o
 -45   1   3        8.03        3.63      6.94 o
 -43   1   3       58.23       53.96      7.71 o
 -41   1   3       13.94       18.36      5.70 o
 -39   1   3        1.64       -3.06      4.26 o
 -37   1   3        0.16       -0.04      4.26 o
 -35   1   3       14.76       18.17      3.93 o
 -33   1   3       15.65       12.41      3.70 o
 -31   1   3       24.15       37.00      3.87 o
 -29   1   3       87.20       78.78      4.10 o
 -27   1   3      129.49      102.18      4.17 o
 -25   1   3     1591.27     1503.10     16.03 o
 -23   1   3       19.03       23.73      2.19 o
 -21   1   3      147.87      146.82      3.76 o
 -19   1   3       46.59       40.91      1.88 o
 -17   1   3      119.02      116.36      2.46 o
 -15   1   3      745.34      677.65      6.31 o
 -13   1   3      303.64      264.70      3.15 o
 -11   1   3      195.45      211.18      2.61 o
  -9   1   3      247.82      222.85      2.59 o
  -7   1   3    55833.45    52957.90    312.35 o
  -5   1   3     8389.54     8237.15     49.42 o
  -3   1   3     1604.79     1563.38     10.45 o
  -1   1   3     1121.71     1085.11      9.35 o
   1   1   3      853.89      874.80      6.91 o
   3   1   3     1075.40     1077.54      8.72 o
   5   1   3     1611.91     1590.68     12.38 o
   7   1   3      635.43      648.73      6.58 o
   9   1   3      750.05      755.22      7.97 o
  11   1   3    20716.60    21864.98    163.19 o
  13   1   3     4576.88     5074.08     42.54 o
  15   1   3     2631.43     2876.90     23.08 o
  17   1   3      480.67      538.07      6.91 o
  19   1   3      147.20      178.66      4.44 o
  21   1   3      481.00      491.41      7.38 o
  23   1   3     1272.21     1255.41     14.32 o
  25   1   3     1531.90     1496.50     17.39 o
  27   1   3      777.64      736.09     14.20 o
  29   1   3      289.47      258.27      8.23 o
  31   1   3       16.50       28.30      4.32 o
  33   1   3      116.86       98.44      6.55 o
  35   1   3       30.30       34.97      6.91 o
  37   1   3       20.89       20.04      6.31 o
  39   1   3       12.64       -1.57      6.44 o
  41   1   3        0.07       -7.68      7.68 o
 -44   2   3        2.03        5.34      4.54 o
 -42   2   3       25.56       28.92      4.38 o
 -40   2   3        3.77       -2.50      4.06 o
 -38   2   3        4.27        3.72      3.32 o
 -36   2   3        1.84       -1.08      3.05 o
 -34   2   3        1.22        4.35      2.96 o
 -32   2   3        2.47        1.54      3.20 o
 -30   2   3        0.17       -1.28      2.80 o
 -28   2   3       60.33       69.30      3.66 o
 -26   2   3      150.04      184.39      4.42 o
 -24   2   3      593.73      628.04      7.52 o
 -22   2   3      555.42      554.13      6.61 o
 -20   2   3      631.92      644.19      7.81 o
 -18   2   3      890.10      967.20      9.93 o
 -16   2   3      614.43      681.44      7.34 o
 -14   2   3       83.04       92.36      2.57 o
 -12   2   3       93.54      101.97      2.52 o
 -10   2   3      111.23       99.47      2.64 o
  -8   2   3      465.74      431.12      4.74 o
  -6   2   3     1417.25     1590.37     12.27 o
  -4   2   3      548.31      522.50      5.00 o
  -2   2   3     1525.85     1494.26     11.08 o
   0   2   3      571.24      625.48      6.03 o
   2   2   3        0.72        3.03      1.24 o
   4   2   3      160.53      142.47      2.85 o
   6   2   3       39.61       39.28      1.72 o
   8   2   3       65.67       81.12      2.72 o
  10   2   3      794.67      631.69      6.69 o
  12   2   3    11200.58    11253.15     78.27 o
  14   2   3       14.42       22.96      2.20 o
  16   2   3       30.18       50.85      2.75 o
  18   2   3      205.81      196.05      4.91 o
  20   2   3      127.64      123.80      3.99 o
  22   2   3       47.65       54.84      3.08 o
  24   2   3       53.50       65.39      3.73 o
  26   2   3       66.90       77.39      4.84 o
  28   2   3        6.97        6.46      3.91 o
  30   2   3     1002.81     1001.86     24.32 o
  32   2   3       72.37       70.89      7.02 o
  34   2   3       20.99       24.05      6.86 o
  36   2   3       19.86       21.75      6.21 o
  38   2   3       82.52      106.02     16.66 o
  40   2   3       66.41       69.48      9.27 o
 -41   3   3       24.69        5.27     10.28 o
 -39   3   3       25.58       20.42      9.11 o
 -37   3   3       26.54       30.15      8.99 o
 -35   3   3        0.22       -6.45      6.45 o
 -33   3   3       18.35       -1.78      6.77 o
 -31   3   3       50.97       43.75      5.93 o
 -29   3   3        0.92       -0.83      4.40 o
 -27   3   3      328.97      380.12      9.86 o
 -25   3   3      188.03      237.92      8.46 o
 -23   3   3       46.79       63.04      4.55 o
 -21   3   3      114.26      140.17      5.84 o
 -19   3   3      525.41      536.91      8.01 o
 -17   3   3      922.20      913.21     11.08 o
 -15   3   3     1166.86     1179.38     12.92 o
 -13   3   3      809.22      822.44     11.24 o
 -11   3   3      414.08      452.28      7.21 o
  -9   3   3     2873.96     3113.27     25.22 o
  -7   3   3      656.22      698.71      8.43 o
  -5   3   3      508.77      486.60      6.46 o
  -3   3   3      302.53      342.35      5.19 o
  -1   3   3       62.97       71.87      2.76 o
   1   3   3       50.86       56.43      2.74 o
   3   3   3      156.02      178.60      4.65 o
   5   3   3      335.50      382.49      6.08 o
   7   3   3      470.60      509.34      7.21 o
   9   3   3      822.37      904.37      9.08 o
  11   3   3     2510.23     2672.08     21.97 o
  13   3   3      170.72      149.02      3.96 o
  15   3   3       65.51       76.63      3.12 o
  17   3   3      486.18      480.28      7.60 o
  19   3   3      884.20      862.98     13.82 o
  21   3   3      675.31      652.49     10.08 o
  23   3   3      327.31      340.18      8.09 o
  25   3   3      155.43      154.18      6.69 o
  27   3   3      223.69      240.05      8.11 o
  29   3   3        3.78        8.35      3.91 o
  31   3   3      152.99      173.18      7.67 o
  33   3   3        5.95        4.10      4.39 o
  35   3   3        7.95        8.37      4.14 o
  37   3   3       23.53       25.16      5.27 o
 -38   4   3       43.51       32.29     12.00 o
 -36   4   3       61.52       54.89     10.10 o
 -34   4   3       93.97      113.50     23.39 o
 -32   4   3       78.69       90.93     10.46 o
 -30   4   3       57.61       81.10      9.49 o
 -28   4   3        0.00       -0.68      6.48 o
 -26   4   3        0.12       -2.99      5.64 o
 -24   4   3       13.96        8.04      7.22 o
 -22   4   3       80.84       70.55      7.94 o
 -20   4   3      136.17      129.97      8.11 o
 -18   4   3      325.96      295.63     10.98 o
 -16   4   3      428.49      402.22     10.86 o
 -14   4   3      282.93      276.48      9.88 o
 -12   4   3       17.94       22.26      3.80 o
 -10   4   3      139.26      118.78      5.41 o
  -8   4   3      196.12      186.22      6.25 o
  -6   4   3      233.22      243.51      6.91 o
  -4   4   3       17.00       20.38      3.28 o
  -2   4   3      249.11      254.00      6.34 o
   0   4   3      377.09      405.17      7.60 o
   2   4   3      113.05      115.10      5.50 o
   4   4   3       17.07       10.11      3.02 o
   6   4   3       13.89        5.83      3.27 o
   8   4   3      450.36      440.94      8.76 o
  10   4   3        0.59       10.36      3.89 o
  12   4   3     1546.22     1482.59     22.38 o
  14   4   3      485.60      505.23     12.70 o
  16   4   3      109.90      111.94      7.63 o
  18   4   3        4.63        1.19      6.34 o
  20   4   3        0.13       -2.30      5.07 o
  22   4   3       12.49        9.23      6.07 o
  24   4   3       29.67       35.62      7.48 o
  26   4   3       19.10       14.15      7.09 o
  28   4   3        1.18        2.23      6.91 o
  30   4   3      103.81      103.38     11.03 o
  32   4   3        4.72       17.56      8.81 o
 -31   5   3        0.01       -6.73     11.58 o
 -29   5   3        4.89        8.44      9.36 o
 -27   5   3       46.10       27.82      9.56 o
 -25   5   3        6.16       17.22      8.79 o
 -23   5   3        1.97        5.85      8.10 o
 -21   5   3       90.17      101.17     11.45 o
 -19   5   3       86.52       88.90     10.85 o
 -17   5   3       80.63       91.14     10.80 o
 -15   5   3      117.93      134.47      9.93 o
 -13   5   3       42.59       42.62      8.10 o
 -11   5   3       66.92       67.87     11.80 o
  -9   5   3      121.54      139.08      9.89 o
  -7   5   3       34.05       34.70      6.87 o
  -5   5   3      195.08      205.17     11.73 o
  -3   5   3      174.33      159.30     10.10 o
  -1   5   3      154.73      156.87     10.39 o
   1   5   3      172.28      169.31     11.00 o
   3   5   3      199.47      194.87     11.41 o
   5   5   3       85.16       85.40      7.87 o
   7   5   3        6.93       14.14      6.60 o
   9   5   3      321.54      354.55     14.44 o
  11   5   3      315.85      361.78     13.28 o
  13   5   3      236.66      246.95     12.47 o
  15   5   3      715.61      695.92     31.77 o
  17   5   3       40.02       32.97      7.77 o
  19   5   3        8.08       10.02      6.71 o
  21   5   3       21.24       23.20      7.57 o
  23   5   3       42.68       42.97      8.50 o
  25   5   3       29.42       28.21      9.68 o
 -18   6   3      110.79      122.42     16.97 o
 -16   6   3       48.33       35.25     11.92 o
 -14   6   3        2.85        4.56      9.42 o
 -12   6   3       21.17       28.87     11.92 o
 -10   6   3       43.07       42.84     12.41 o
  -8   6   3       36.53       81.26     25.83 o
  -6   6   3        7.33       11.87      8.23 o
  -4   6   3       91.79       85.67     13.06 o
  -2   6   3       61.24       48.46      9.90 o
   0   6   3       57.60       53.60     10.48 o
   2   6   3       23.22       13.84      8.53 o
   4   6   3        1.87       -2.95      6.45 o
   6   6   3       10.25       12.07      7.37 o
   8   6   3      110.00      118.83     10.56 o
  10   6   3        2.92       15.58      8.79 o
  12   6   3        7.79        7.50     11.52 o
  14   6   3       36.51       31.35     11.86 o
 -48   0   4      351.79      437.68     28.31 o
 -46   0   4        3.36        6.94     11.52 o
 -44   0   4        5.55       -4.30     11.58 o
 -42   0   4       79.64       96.03     24.94 o
 -40   0   4      165.90      176.30     18.70 o
 -38   0   4      187.47      165.06     15.80 o
 -36   0   4      183.00      179.69     15.58 o
 -34   0   4      348.99      354.20     15.45 o
 -32   0   4      874.58      799.71     14.97 o
 -30   0   4     1800.09     1626.31     27.35 o
 -28   0   4      347.70      360.42      8.86 o
 -26   0   4      791.96      788.88     13.72 o
 -24   0   4     2038.91     1947.49     22.36 o
 -22   0   4      109.90      106.93      4.01 o
 -20   0   4     4144.13     4230.84     46.44 o
 -18   0   4     6681.35     7016.19     81.09 o
 -16   0   4     4913.41     5307.82     79.25 o
 -14   0   4     4317.89     4501.39     56.51 o
 -12   0   4     1348.03     1318.16     15.59 o
 -10   0   4   189594.70   173347.09   1878.21 o
  -8   0   4    54149.66    51487.95    442.76 o
  -6   0   4     8834.55     8396.91     64.50 o
  -4   0   4    17643.42    16758.42    178.93 o
  -2   0   4    34347.12    33567.45    663.64 o
   0   0   4    18087.41    18649.19    186.86 o
   2   0   4     1486.94     1663.60     16.75 o
   4   0   4      454.90      495.19      6.33 o
   6   0   4     5618.73     5561.77     59.74 o
   8   0   4     7981.61     8308.64     84.98 o
  10   0   4      748.86      800.31     12.74 o
  12   0   4     2893.11     3133.86     38.90 o
  14   0   4     5895.33     6377.41     74.84 o
  16   0   4     3181.11     3420.39     47.91 o
  18   0   4      320.73      362.48     10.41 o
  20   0   4      544.65      485.86     13.85 o
  22   0   4     2680.64     2604.62     35.50 o
  24   0   4     2469.84     2498.07     39.41 o
  26   0   4      594.00      634.61     16.74 o
  28   0   4     3460.75     3038.07     48.02 o
  30   0   4      649.77      566.07     24.17 o
  32   0   4       17.35       15.02      9.05 o
  34   0   4       20.46       22.66      8.79 o
  36   0   4       27.61       40.79     12.41 o
  38   0   4       21.88       22.26     12.59 o
  40   0   4       40.72       31.36     14.12 o
  42   0   4       81.29      101.20     17.10 o
 -47   1   4       24.00       26.33      9.03 o
 -45   1   4       31.14       60.52      6.86 o
 -43   1   4       12.91       18.38      5.37 o
 -41   1   4        4.88       -4.53      4.67 o
 -39   1   4       15.98       16.95      4.62 o
 -37   1   4        4.99        2.83      3.73 o
 -35   1   4      298.17      260.10      8.24 o
 -33   1   4      542.84      508.08     10.65 o
 -31   1   4      452.56      441.42      9.15 o
 -29   1   4     7969.66     8042.23     67.10 o
 -27   1   4     1429.33     1372.04     15.14 o
 -25   1   4        3.59       -1.82      1.82 o
 -23   1   4       51.38       67.75      2.48 o
 -21   1   4      579.54      653.05      6.78 o
 -19   1   4      468.87      514.66      5.51 o
 -17   1   4       94.16      102.33      2.49 o
 -15   1   4      258.45      277.77      3.33 o
 -13   1   4      837.39      926.98      9.85 o
 -11   1   4        0.13        5.17      0.88 o
  -9   1   4     2369.58     2505.71     17.43 o
  -7   1   4    36115.94    36960.69    231.77 o
  -5   1   4    49929.49    50109.44    288.31 o
  -3   1   4    12404.27    12539.46     81.42 o
  -1   1   4       14.84       -1.70      1.96 o
   1   1   4     2243.32     2264.58     17.82 o
   3   1   4     2133.39     2183.88     15.68 o
   5   1   4     2525.92     2514.51     19.70 o
   7   1   4     3009.13     3200.69     23.69 o
   9   1   4    10007.48    10770.79     74.69 o
  11   1   4       88.09       97.09      3.17 o
  13   1   4        5.80       10.31      1.98 o
  15   1   4       11.36       12.17      2.05 o
  17   1   4       12.86       25.94      2.54 o
  19   1   4       31.11       23.66      2.47 o
  21   1   4       51.62       61.60      3.21 o
  23   1   4       16.58       20.47      3.03 o
  25   1   4      203.55      190.43      7.44 o
  27   1   4      420.89      370.36      9.01 o
  29   1   4       42.46       39.23      4.34 o
  31   1   4       22.00       31.76      4.52 o
  33   1   4       48.75       57.36      6.87 o
  35   1   4      100.55       92.50      8.36 o
  37   1   4      106.08      102.31     10.22 o
  39   1   4       25.64       15.63     10.01 o
  41   1   4        5.09        3.03      9.20 o
 -46   2   4      161.26      215.75     12.75 o
 -44   2   4        8.27       11.76      6.35 o
 -42   2   4        0.52        3.69      4.38 o
 -40   2   4        7.26        7.89      3.17 o
 -38   2   4       34.60       27.08      4.12 o
 -36   2   4       67.26       56.66      7.21 o
 -34   2   4      102.31       87.08      4.75 o
 -32   2   4      129.82      119.68      7.32 o
 -30   2   4       27.53       25.85      3.87 o
 -28   2   4      482.42      486.60      7.48 o
 -26   2   4      538.23      512.27      7.89 o
 -24   2   4      595.04      651.09      8.63 o
 -22   2   4        4.82        2.35      1.90 o
 -20   2   4       77.21       95.63      3.85 o
 -18   2   4        9.39       14.16      1.76 o
 -16   2   4       53.17       49.58      2.27 o
 -14   2   4       13.88       11.17      1.65 o
 -12   2   4      747.81      942.79      9.04 o
 -10   2   4     4097.58     4937.63     34.87 o
  -8   2   4     5489.09     6379.57     41.13 o
  -6   2   4     2303.86     2440.46     16.68 o
  -4   2   4     1445.45     1587.58     10.58 o
  -2   2   4      843.16      880.87      7.27 o
   0   2   4      373.39      366.21      5.51 o
   2   2   4      294.74      302.66      3.83 o
   4   2   4      419.97      418.98      5.20 o
   6   2   4       18.74       14.46      1.48 o
   8   2   4     2179.29     2192.89     18.59 o
  10   2   4     1257.68     1197.34     11.70 o
  12   2   4     1717.66     1742.77     16.48 o
  14   2   4     1449.77     1453.34     13.88 o
  16   2   4      192.17      206.67      4.84 o
  18   2   4        0.18       -0.11      2.10 o
  20   2   4       51.33       51.05      2.83 o
  22   2   4      274.54      256.26      7.48 o
  24   2   4      570.62      531.78     10.15 o
  26   2   4      553.61      565.08     14.43 o
  28   2   4      968.38      810.13     17.92 o
  30   2   4      153.52      155.43      9.38 o
  32   2   4        5.05       -4.78      4.78 o
  34   2   4        2.19        0.82      5.50 o
  36   2   4       23.54       29.77      9.85 o
  38   2   4       31.97       44.45      8.24 o
 -43   3   4        0.50       10.66     11.22 o
 -41   3   4        3.70       -7.80      9.25 o
 -39   3   4        3.22        7.18      8.28 o
 -37   3   4        0.16        1.14      7.52 o
 -35   3   4        1.16       -5.06      6.43 o
 -33   3   4       13.19       12.05      5.37 o
 -31   3   4       14.57        6.66      4.99 o
 -29   3   4       54.09       67.66      6.30 o
 -27   3   4      498.84      579.35     11.93 o
 -25   3   4       73.51       71.08      5.27 o
 -23   3   4      204.32      190.87      7.01 o
 -21   3   4      221.74      224.99      6.66 o
 -19   3   4       25.17       24.07      3.00 o
 -17   3   4       16.94       25.66      3.02 o
 -15   3   4        0.00        1.16      2.70 o
 -13   3   4       65.52       92.12      4.95 o
 -11   3   4      196.57      170.60      5.19 o
  -9   3   4     1980.48     1789.99     16.10 o
  -7   3   4      125.35      153.52      3.91 o
  -5   3   4     1870.43     1997.09     17.03 o
  -3   3   4     1292.02     1408.93     13.03 o
  -1   3   4      536.51      597.81      7.35 o
   1   3   4      219.85      240.04      3.99 o
   3   3   4       55.73       61.31      2.33 o
   5   3   4       17.81       16.94      1.95 o
   7   3   4      826.79      759.31      7.86 o
   9   3   4      663.18      543.22      7.12 o
  11   3   4      585.78      596.17      7.33 o
  13   3   4       49.50       50.73      2.73 o
  15   3   4      156.88      146.65      4.45 o
  17   3   4       38.09       34.70      3.18 o
  19   3   4       26.59       21.61      3.31 o
  21   3   4      122.31      123.22      5.72 o
  23   3   4      167.38      160.63      6.92 o
  25   3   4      391.11      383.00      9.84 o
  27   3   4      622.52      593.12     12.41 o
  29   3   4      563.91      621.74     13.07 o
  31   3   4        0.60        1.38      4.01 o
  33   3   4        3.59       -3.91      4.69 o
  35   3   4        0.97       -4.96      4.96 o
 -38   4   4        0.91       -8.23      8.23 o
 -36   4   4        0.03       -5.56      8.13 o
 -34   4   4        2.40        9.37      7.94 o
 -32   4   4       59.64       66.65      9.19 o
 -30   4   4      216.37      201.22     12.85 o
 -28   4   4        0.07        7.25      6.45 o
 -26   4   4       59.15       66.50      7.57 o
 -24   4   4       19.76       21.63      6.45 o
 -22   4   4      175.56      165.10      9.25 o
 -20   4   4      304.99      288.54     10.87 o
 -18   4   4      216.84      208.32      9.59 o
 -16   4   4       52.72       48.07      7.66 o
 -14   4   4        0.24       -2.80      3.78 o
 -12   4   4      127.98      114.63      5.65 o
 -10   4   4       85.04       79.74      4.25 o
  -8   4   4       17.01        8.85      2.74 o
  -6   4   4       93.93       92.28      4.35 o
  -4   4   4      213.41      239.42      6.33 o
  -2   4   4       64.58       72.57      4.10 o
   0   4   4       27.91       21.96      3.28 o
   2   4   4      252.91      245.25      6.85 o
   4   4   4      322.39      315.42      7.36 o
   6   4   4      243.34      247.65      7.02 o
   8   4   4     1587.46     1462.53     17.92 o
  10   4   4     3412.10     3346.46     35.96 o
  12   4   4        0.01        1.14      3.50 o
  14   4   4       12.87        4.18      4.15 o
  16   4   4       31.73       29.83      5.59 o
  18   4   4       60.40       58.98     12.85 o
  20   4   4       50.99       50.78      7.97 o
  22   4   4       12.33        7.85      6.07 o
  24   4   4        4.21       -4.59      5.89 o
  26   4   4       18.90       19.74      9.77 o
  28   4   4       34.69       44.49      8.50 o
  30   4   4      203.83      204.55     13.70 o
  32   4   4        1.31       11.28     12.31 o
 -31   5   4        4.43       18.30     10.01 o
 -29   5   4       31.16       28.30     10.41 o
 -27   5   4       54.76       65.90     11.22 o
 -25   5   4        3.65        1.50      8.10 o
 -23   5   4       10.75       15.78      8.77 o
 -21   5   4        2.11       -5.34      7.20 o
 -19   5   4        0.18       -2.95      7.05 o
 -17   5   4        2.36        5.27      7.50 o
 -15   5   4       11.60       12.82      9.38 o
 -13   5   4       11.63        9.47      6.80 o
 -11   5   4       39.40       23.69      6.32 o
  -9   5   4      586.66      577.48     17.19 o
  -7   5   4       21.93       24.29      6.32 o
  -5   5   4      170.22      173.25     10.73 o
  -3   5   4       95.29       91.78     13.24 o
  -1   5   4       16.09        7.24      6.32 o
   1   5   4        0.13       -5.23      5.23 o
   3   5   4        2.59       -5.74      5.74 o
   5   5   4      147.79      141.96      8.87 o
   7   5   4      558.42      528.64     14.49 o
   9   5   4      153.80      151.31     12.60 o
  11   5   4       30.86       35.36     11.31 o
  13   5   4      282.40      325.38     14.01 o
  15   5   4      197.13      215.77     11.95 o
  17   5   4       87.35       95.95     11.63 o
  19   5   4       26.68       16.99      9.00 o
  21   5   4        1.98        3.92      6.79 o
  23   5   4        1.53       -2.29      7.84 o
  25   5   4        0.65       -7.86     12.77 o
 -20   6   4       33.40       61.51     14.44 o
 -18   6   4       44.87       72.07     14.44 o
 -16   6   4        7.36        9.10     11.13 o
 -14   6   4       20.01       11.58     11.34 o
 -12   6   4       12.58       16.87     10.65 o
 -10   6   4        6.22        1.78     10.08 o
  -8   6   4        5.13       24.05     10.08 o
  -6   6   4        3.73       -7.30      8.10 o
  -4   6   4       17.69        8.02      9.87 o
  -2   6   4       20.57       17.05     18.71 o
   0   6   4       13.93       18.00      8.30 o
   2   6   4       53.53       44.82      8.19 o
   4   6   4      131.81      151.32     11.03 o
   6   6   4       84.91      100.92      9.49 o
   8   6   4      240.76      251.44     20.07 o
  10   6   4       63.93       68.65     26.72 o
  12   6   4       15.62       19.22     10.77 o
 -47   1   5       15.33       12.86      7.64 o
 -45   1   5       33.86       42.83      8.63 o
 -43   1   5       11.37       17.93      5.48 o
 -41   1   5        0.62       -4.65      4.65 o
 -39   1   5       36.78       27.80      5.05 o
 -37   1   5      180.68      161.19      6.85 o
 -35   1   5      250.38      235.13      7.34 o
 -33   1   5       68.54       63.68      4.44 o
 -31   1   5      731.57      755.70     12.40 o
 -29   1   5      610.51      589.55      8.08 o
 -27   1   5      197.34      211.41      4.45 o
 -25   1   5       22.13       21.37      1.92 o
 -23   1   5       16.55       20.01      1.73 o
 -21   1   5      262.99      312.77      4.25 o
 -19   1   5      575.73      682.73      6.71 o
 -17   1   5      439.63      553.21      5.49 o
 -15   1   5       50.99       57.15      2.16 o
 -13   1   5     1653.25     1473.32     10.84 o
 -11   1   5     1344.12     1672.09     13.26 o
  -9   1   5     5059.65     4647.58     31.99 o
  -7   1   5    15048.48    14932.91     91.83 o
  -5   1   5    29699.07    29380.29    197.75 o
  -3   1   5    30947.19    30554.78    205.58 o
  -1   1   5    16045.60    16246.37    110.38 o
   1   1   5     4026.32     4079.87     29.89 o
   3   1   5     1334.86     1418.21     11.40 o
   5   1   5     3396.81     3663.88     29.34 o
   7   1   5     6526.13     7136.10     50.14 o
   9   1   5     2845.17     3351.93     25.97 o
  11   1   5        0.98        5.66      1.57 o
  13   1   5      663.25      698.24      8.36 o
  15   1   5      195.43      196.38      4.65 o
  17   1   5       22.05       16.10      2.76 o
  19   1   5      103.10       90.86      3.73 o
  21   1   5       24.96       30.54      3.05 o
  23   1   5       13.94       14.97      3.50 o
  25   1   5      139.17      153.29      5.64 o
  27   1   5     1361.05     1241.05     18.08 o
  29   1   5      151.31      132.14      6.31 o
  31   1   5       39.28       29.05      5.80 o
  33   1   5        0.21        1.68      5.14 o
  35   1   5       33.89       39.31      7.90 o
  37   1   5       33.48       44.96     11.71 o
  39   1   5        7.23        5.26      8.54 o
 -46   2   5        1.38        0.52      4.65 o
 -44   2   5       55.43       51.76      4.54 o
 -42   2   5       14.95       15.98      6.11 o
 -40   2   5       13.17        8.42      3.62 o
 -38   2   5      148.86      140.58      6.48 o
 -36   2   5      245.02      254.03      7.30 o
 -34   2   5      327.75      355.79      7.28 o
 -32   2   5      381.53      428.70     11.86 o
 -30   2   5      577.46      665.00     15.93 o
 -28   2   5        0.53       -2.84      2.84 o
 -26   2   5       29.50       32.08      2.79 o
 -24   2   5       91.59      105.87      4.00 o
 -22   2   5      139.00      131.70      3.68 o
 -20   2   5       92.78       71.69      2.67 o
 -18   2   5       19.49       30.59      2.21 o
 -16   2   5      458.87      511.52      6.16 o
 -14   2   5      230.69      189.98      3.83 o
 -12   2   5    15773.62    16929.60    112.60 o
 -10   2   5      545.35      626.89      6.42 o
  -8   2   5      100.31       78.14      2.19 o
  -6   2   5      113.03      144.33      2.12 o
  -4   2   5     2060.58     2147.47     15.90 o
  -2   2   5     3413.57     3581.22     25.96 o
   0   2   5      935.97      980.02      7.48 o
   2   2   5      125.87      133.22      2.58 o
   4   2   5      635.16      632.98      6.27 o
   6   2   5      715.25      689.73      7.62 o
   8   2   5     4359.85     4577.96     35.33 o
  10   2   5      552.84      597.34      7.79 o
  12   2   5      401.32      420.21      6.67 o
  14   2   5        1.26       -1.48      1.78 o
  16   2   5      248.33      263.26      5.23 o
  18   2   5      399.85      380.13      6.40 o
  20   2   5      151.81      160.64      4.77 o
  22   2   5        0.96        7.76      3.43 o
  24   2   5       11.34        7.49      4.03 o
  26   2   5      182.36      208.22     12.27 o
  28   2   5       28.01       32.88      5.99 o
  30   2   5       10.73       -1.49      8.34 o
  32   2   5       12.36       10.71      6.94 o
  34   2   5        1.58       11.30      6.07 o
  36   2   5        0.79       -6.24      6.24 o
  38   2   5        5.70        8.36      6.56 o
 -43   3   5        7.25       16.13     10.41 o
 -41   3   5       19.94       13.55     10.54 o
 -39   3   5      108.31      107.28     11.31 o
 -37   3   5      147.33      145.49     13.79 o
 -35   3   5      114.62      134.91      9.97 o
 -33   3   5      114.99      122.59      8.08 o
 -31   3   5       46.66       57.44      6.34 o
 -29   3   5       23.22       17.57      4.89 o
 -27   3   5      429.52      411.42     10.80 o
 -25   3   5     1429.31     1409.58     19.95 o
 -23   3   5     1559.26     1517.62     19.53 o
 -21   3   5      695.48      666.42     10.35 o
 -19   3   5        5.64        2.31      2.90 o
 -17   3   5      380.83      412.17      7.72 o
 -15   3   5      908.75      969.69     11.49 o
 -13   3   5      337.42      376.83      5.78 o
 -11   3   5      218.45       94.06      3.19 o
  -9   3   5      139.51      155.70      3.55 o
  -7   3   5      560.63      557.12      7.70 o
  -5   3   5      254.77      270.01      4.49 o
  -3   3   5       29.05       34.76      2.03 o
  -1   3   5        1.74       -0.45      1.60 o
   1   3   5       32.84       48.79      2.38 o
   3   3   5      666.92      686.96      7.48 o
   5   3   5       13.16       27.22      2.23 o
   7   3   5     5270.41     5069.93     35.34 o
   9   3   5       54.18       56.20      2.85 o
  11   3   5        0.99       -0.50      1.96 o
  13   3   5       73.86       64.60      3.59 o
  15   3   5      439.74      410.45     10.67 o
  17   3   5      728.53      709.37     10.73 o
  19   3   5      595.76      619.18     10.56 o
  21   3   5      325.37      331.10      8.83 o
  23   3   5      235.16      237.64      8.38 o
  25   3   5      507.04      505.65     11.85 o
  27   3   5      314.73      307.15      9.93 o
  29   3   5        0.01        3.36      5.17 o
  31   3   5       81.41       82.89      7.45 o
  33   3   5       24.04       20.69      5.92 o
  35   3   5        3.53       -3.85      5.89 o
 -38   4   5       32.49       37.25      9.19 o
 -36   4   5       78.32       91.15     13.53 o
 -34   4   5       83.41      112.89     12.08 o
 -32   4   5       82.92       94.45     10.16 o
 -30   4   5        6.66        9.40      6.87 o
 -28   4   5        0.20       -5.06      5.89 o
 -26   4   5       46.73       42.57      8.53 o
 -24   4   5        5.64        5.55      5.74 o
 -22   4   5        8.78        3.82      5.14 o
 -20   4   5       14.03       10.93      5.21 o
 -18   4   5       72.60       69.02      5.77 o
 -16   4   5      352.05      330.22      9.63 o
 -14   4   5        2.09       -3.45      3.45 o
 -12   4   5      566.14      613.62     11.89 o
 -10   4   5      136.57      156.38      6.48 o
  -8   4   5      176.55      150.14      7.40 o
  -6   4   5       69.35       70.51      4.31 o
  -4   4   5        0.94        2.25      2.48 o
  -2   4   5       21.36       30.03      3.53 o
   0   4   5       41.85       43.86      4.03 o
   2   4   5        4.20       -0.26      2.71 o
   4   4   5       16.06       16.88      3.40 o
   6   4   5       91.03      114.88      5.42 o
   8   4   5      857.82      931.74     13.23 o
  10   4   5        0.38        3.26      3.44 o
  12   4   5      230.07      234.47      8.45 o
  14   4   5       22.21       22.17      5.00 o
  16   4   5        3.71       -1.66      4.58 o
  18   4   5        0.26       -4.58      4.58 o
  20   4   5       53.38       59.95      7.57 o
  22   4   5      225.84      212.38     12.36 o
  24   4   5        4.37       -1.08      6.79 o
  26   4   5       62.99       95.85      9.74 o
  28   4   5       12.07        4.70      7.68 o
  30   4   5        1.63       -4.16      8.96 o
 -31   5   5        1.43       -4.90      9.36 o
 -29   5   5        6.28        5.77      8.87 o
 -27   5   5       30.96       30.74      9.81 o
 -25   5   5       38.20       41.05      9.81 o
 -23   5   5       19.33       12.86      8.10 o
 -21   5   5        1.38        7.72      8.23 o
 -19   5   5        1.09       11.31      7.50 o
 -17   5   5       19.24       31.47      8.23 o
 -15   5   5       63.46       76.59     11.92 o
 -13   5   5       16.22       18.45      8.10 o
 -11   5   5        0.63        1.54      5.91 o
  -9   5   5      603.74      568.91     16.47 o
  -7   5   5      287.88      308.56     11.24 o
  -5   5   5      255.84      230.40     11.03 o
  -3   5   5      171.74      174.01      9.24 o
  -1   5   5      110.56      106.76      7.72 o
   1   5   5       24.25       24.45      6.82 o
   3   5   5       38.78       34.05      6.93 o
   5   5   5      272.57      267.34     10.84 o
   7   5   5       42.28       64.78      7.48 o
   9   5   5       19.49       39.81      6.91 o
  11   5   5        4.10        5.32      6.94 o
  13   5   5       12.81       15.50      7.46 o
  15   5   5       20.64       25.32      7.09 o
  17   5   5        8.70        1.43      6.17 o
  19   5   5        0.15       -3.32      6.32 o
  21   5   5        1.57        1.29      8.04 o
  23   5   5        0.21        4.75      9.80 o
 -20   6   5        0.04       -2.20     22.26 o
 -18   6   5        0.73       18.19     11.92 o
 -16   6   5        0.44      -10.02     12.44 o
 -14   6   5        4.93       24.75     11.92 o
 -12   6   5      105.57      130.56     16.23 o
 -10   6   5        5.07       -2.02      9.38 o
  -8   6   5        0.25        4.75      9.38 o
  -6   6   5        2.69       -1.78     13.36 o
  -4   6   5        3.03        0.00      9.84 o
  -2   6   5        4.89        3.92      8.89 o
   0   6   5        4.38       21.61      7.50 o
   2   6   5        0.01        2.82      7.24 o
   4   6   5       11.07       18.62      7.24 o
   6   6   5        4.91       19.39     10.52 o
   8   6   5       18.99       30.97     10.52 o
  10   6   5      152.91      171.38     16.72 o
  12   6   5        3.03       15.93     11.58 o
 -48   0   6        1.40       10.09     15.14 o
 -46   0   6       19.66       33.13     11.86 o
 -44   0   6        4.01        8.31     12.47 o
 -42   0   6       22.43       23.55     19.59 o
 -40   0   6      243.18      233.13     18.39 o
 -38   0   6      237.04      195.92     16.14 o
 -36   0   6       91.13       86.77      9.44 o
 -34   0   6     4748.68     4171.48     52.76 o
 -32   0   6     4164.19     3797.26     41.16 o
 -30   0   6      231.67      226.40      6.59 o
 -28   0   6      581.27      605.29     10.33 o
 -26   0   6     1496.95     1558.60     19.00 o
 -24   0   6     1238.41     1390.35     16.94 o
 -22   0   6      376.60      458.70      9.62 o
 -20   0   6       28.71       33.94      3.17 o
 -18   0   6        0.23        0.22      1.61 o
 -16   0   6      112.71      133.75      3.87 o
 -14   0   6      144.98      145.57      4.04 o
 -12   0   6     1784.53     1746.32     16.99 o
 -10   0   6      237.50      179.09      2.79 o
  -8   0   6     1573.58     1643.51     14.79 o
  -6   0   6      249.69      280.85      7.88 o
  -4   0   6     2969.21     3078.24     40.85 o
  -2   0   6     7710.95     8086.93     90.45 o
   0   0   6     2827.38     3109.81     33.20 o
   2   0   6        0.39        0.69      1.18 o
   4   0   6     1212.59     1332.92     14.64 o
   6   0   6     2597.01     2758.51     28.75 o
   8   0   6     3950.82     4118.08     44.25 o
  10   0   6     4169.56     4439.99     47.90 o
  12   0   6     3527.95     3714.75     51.01 o
  14   0   6     3145.52     3136.49     44.58 o
  16   0   6     3457.87     3312.97     47.43 o
  18   0   6     1873.36     1826.10     30.59 o
  20   0   6       15.94        6.59      4.48 o
  22   0   6     1316.09     1199.59     23.23 o
  24   0   6     1508.61     1564.51     29.04 o
  26   0   6      124.41      135.62      9.66 o
  28   0   6        0.01       -4.10      7.24 o
  30   0   6       22.77       27.26      8.53 o
  32   0   6       15.87       14.89      8.87 o
  34   0   6        3.07       -8.46      8.46 o
  36   0   6       10.17       25.36     13.18 o
  38   0   6      110.10      103.46     17.97 o
 -49   1   6        0.10       -5.11      5.11 o
 -47   1   6        3.49        3.74      5.25 o
 -45   1   6        0.30       -4.18      4.18 o
 -43   1   6       40.36       38.73      5.01 o
 -41   1   6      101.62       80.26      5.81 o
 -39   1   6       38.01       36.85      4.34 o
 -37   1   6       64.27       51.53      4.43 o
 -35   1   6      719.77      649.51     16.58 o
 -33   1   6      447.21      492.87      9.50 o
 -31   1   6        7.72        6.21      1.94 o
 -29   1   6       83.56       93.22      3.30 o
 -27   1   6        0.01        0.28      1.63 o
 -25   1   6      130.45      153.33      3.49 o
 -23   1   6      853.49      959.20      9.85 o
 -21   1   6     1169.98     1340.30     10.95 o
 -19   1   6      264.94      309.21      4.64 o
 -17   1   6        1.24        1.55      1.29 o
 -15   1   6    16386.03    18390.78    116.37 o
 -13   1   6     7476.91     8257.66     51.38 o
 -11   1   6     1666.14     1709.62     13.29 o
  -9   1   6     6608.92     6946.39     42.25 o
  -7   1   6    16860.83    17510.94    110.81 o
  -5   1   6    15668.86    16148.63    114.42 o
  -3   1   6     4744.41     4970.47     38.42 o
  -1   1   6       15.32       17.16      1.03 o
   1   1   6     2405.14     2584.34     18.67 o
   3   1   6     6034.48     6391.05     49.34 o
   5   1   6      180.86      178.67      4.21 o
   7   1   6     1963.52     2316.37     19.80 o
   9   1   6      271.89      364.08      5.35 o
  11   1   6        2.70        0.70      0.98 o
  13   1   6        2.14        0.34      1.63 o
  15   1   6        1.02       -1.28      1.62 o
  17   1   6       11.48       11.83      2.90 o
  19   1   6        1.81        2.32      2.00 o
  21   1   6        0.87       -1.47      2.68 o
  23   1   6     3950.30     3345.20     31.76 o
  25   1   6      825.43      716.95     12.16 o
  27   1   6      107.84      115.59      6.17 o
  29   1   6      103.78      113.92      6.94 o
  31   1   6        9.29       15.44      5.82 o
  33   1   6        7.01        7.09      6.77 o
  35   1   6       41.62       55.32      8.60 o
  37   1   6       33.82       36.22      9.80 o
  39   1   6       53.15       31.19      9.36 o
 -46   2   6        3.13       -4.63      8.44 o
 -44   2   6        0.96        1.32      8.28 o
 -42   2   6        3.01       -3.25     17.06 o
 -40   2   6        0.62        7.39      6.80 o
 -38   2   6        5.66       -2.82      4.85 o
 -36   2   6       38.78       45.59      6.23 o
 -34   2   6     1292.91     1405.04     26.91 o
 -32   2   6      322.00      359.45     10.84 o
 -30   2   6        1.23       -2.34      4.30 o
 -28   2   6      239.61      216.00      8.71 o
 -26   2   6      555.14      562.61      7.81 o
 -24   2   6      139.79      135.40      3.88 o
 -22   2   6       39.33       53.66      2.67 o
 -20   2   6      148.57      160.16      3.87 o
 -18   2   6       69.89       40.58      2.23 o
 -16   2   6      113.57       57.01      2.59 o
 -14   2   6     3870.43     3963.10     29.09 o
 -12   2   6        3.11        4.42      1.58 o
 -10   2   6      751.30      833.66      7.73 o
  -8   2   6     1268.18     1273.22      9.61 o
  -6   2   6     1875.11     1894.10     16.41 o
  -4   2   6     1407.02     1513.40     13.10 o
  -2   2   6      221.10      262.09      3.42 o
   0   2   6       90.97       84.13      2.50 o
   2   2   6      733.27      791.78      7.32 o
   4   2   6      729.95      697.20      7.08 o
   6   2   6     1638.08     1574.26     14.30 o
   8   2   6      106.29      116.46      3.65 o
  10   2   6      311.66      294.31      5.33 o
  12   2   6       97.22      103.58      3.60 o
  14   2   6       27.23       25.86      2.35 o
  16   2   6      207.00      228.08      5.22 o
  18   2   6      600.70      625.71      8.81 o
  20   2   6     2038.70     2001.85     20.60 o
  22   2   6     2319.80     2213.22     28.67 o
  24   2   6       85.55       63.69      6.15 o
  26   2   6      331.49      338.59     12.84 o
  28   2   6       64.77       67.94      7.20 o
  30   2   6       13.80       11.78      5.85 o
  32   2   6        3.18       -5.19      5.19 o
  34   2   6       18.22       11.02      6.76 o
  36   2   6      103.98      125.13     18.51 o
 -43   3   6        2.34       -0.18      9.56 o
 -41   3   6        8.09       10.03      8.99 o
 -39   3   6       45.88       31.30      8.11 o
 -37   3   6      136.17      126.20      9.95 o
 -35   3   6       78.31       65.80      7.92 o
 -33   3   6       21.10       16.51      5.42 o
 -31   3   6        5.96       14.84      5.14 o
 -29   3   6       52.66       47.65      5.98 o
 -27   3   6       71.74       60.06      5.98 o
 -25   3   6      194.59      156.52      7.55 o
 -23   3   6      317.83      286.46      8.96 o
 -21   3   6      302.27      283.73      6.52 o
 -19   3   6      113.26      108.00      4.08 o
 -17   3   6       33.45       50.81      2.88 o
 -15   3   6      968.93     1212.56     12.03 o
 -13   3   6       89.27       42.93      2.52 o
 -11   3   6        2.31       -0.98      1.66 o
  -9   3   6       12.63       12.43      1.79 o
  -7   3   6        0.53       -1.38      1.38 o
  -5   3   6        8.35        7.08      1.45 o
  -3   3   6        3.17        2.62      1.50 o
  -1   3   6       19.63       21.41      1.94 o
   1   3   6      142.35      110.17      3.12 o
   3   3   6     1741.32     1633.85     13.01 o
   5   3   6     4033.50     3752.95     26.41 o
   7   3   6      613.39      599.57      7.56 o
   9   3   6      435.03      382.81      6.08 o
  11   3   6      124.92      122.41      3.97 o
  13   3   6      109.82       97.53      4.37 o
  15   3   6       80.87       72.60      4.39 o
  17   3   6        0.91        1.46      2.47 o
  19   3   6       69.98       72.69      4.99 o
  21   3   6      163.58      172.65      7.21 o
  23   3   6      235.38      191.77      7.73 o
  25   3   6       70.32       67.99      9.82 o
  27   3   6      168.23      170.79      9.32 o
  29   3   6       51.06       51.25     10.02 o
  31   3   6        3.21       -5.42      6.24 o
  33   3   6        1.33       -1.87      5.45 o
 -38   4   6        8.47       15.34      8.84 o
 -36   4   6       14.69       11.60      7.89 o
 -34   4   6        8.28        4.53      7.71 o
 -32   4   6        0.02       -6.63      6.63 o
 -30   4   6       48.12       48.79      8.34 o
 -28   4   6       37.85       40.19      8.87 o
 -26   4   6        7.16       14.82      7.84 o
 -24   4   6        1.42        4.95      5.14 o
 -22   4   6       36.92       38.43      5.78 o
 -20   4   6      185.82      178.84      8.18 o
 -18   4   6      234.25      220.88      8.63 o
 -16   4   6       28.93       20.43      5.36 o
 -14   4   6     1754.71     1599.71     21.36 o
 -12   4   6      139.76      117.85      5.49 o
 -10   4   6      327.71      338.30      9.17 o
  -8   4   6      403.58      387.66      7.93 o
  -6   4   6      441.33      417.45      8.95 o
  -4   4   6      374.09      378.13      8.47 o
  -2   4   6      114.52      120.03      5.15 o
   0   4   6       26.03       19.96      3.16 o
   2   4   6      542.15      521.22      9.17 o
   4   4   6       17.61       18.26      3.55 o
   6   4   6      173.69      166.67      9.35 o
   8   4   6      475.81      445.68      9.08 o
  10   4   6      403.16      395.30      8.96 o
  12   4   6      181.56      171.65      7.11 o
  14   4   6       85.83       84.06      5.28 o
  16   4   6       90.54       94.54      4.16 o
  18   4   6       88.21       87.01      4.17 o
  20   4   6       21.83       19.56      3.17 o
  22   4   6       13.47       17.19      3.32 o
  24   4   6      866.99      866.38     15.18 o
  26   4   6        0.83        2.34      4.12 o
  28   4   6        1.39       -1.59      2.42 o
  30   4   6        3.20        0.11      4.57 o
 -31   5   6        2.10        8.05      9.14 o
 -29   5   6        3.37       -2.28      8.87 o
 -27   5   6        5.66        2.67      8.77 o
 -25   5   6        0.02       13.50      9.06 o
 -23   5   6       21.42       32.65      9.25 o
 -21   5   6      112.65      121.77     11.97 o
 -19   5   6      205.83      204.96     14.72 o
 -17   5   6      108.57       99.13     13.85 o
 -15   5   6       11.19        8.31      9.52 o
 -13   5   6       24.74       32.61      8.10 o
 -11   5   6       49.44       36.30      8.30 o
  -9   5   6       67.37       65.18      7.52 o
  -7   5   6       61.47       61.11      7.22 o
  -5   5   6       23.62       16.73      5.66 o
  -3   5   6        0.20       -5.48      5.48 o
  -1   5   6        0.78       -4.34      5.62 o
   1   5   6       27.80       28.98      4.87 o
   3   5   6       55.64       56.45      5.65 o
   5   5   6     2137.50     2072.26     36.00 o
   7   5   6       18.12       24.57      7.35 o
   9   5   6       45.47       37.74      7.55 o
  11   5   6      242.83      228.96     12.62 o
  13   5   6      240.62      259.66     16.97 o
  15   5   6       62.31       67.24      9.90 o
  17   5   6        0.04        0.65      6.94 o
  19   5   6       19.74       15.89     15.57 o
  21   5   6       34.18       34.01      9.24 o
 -20   6   6        1.58        4.45     11.34 o
 -18   6   6        2.26       14.25     11.34 o
 -16   6   6       15.68       12.57     13.36 o
 -14   6   6      149.86      177.64     32.06 o
 -12   6   6       45.40       59.82     12.59 o
 -10   6   6        0.00       -8.89      8.89 o
  -8   6   6        8.53       11.21     10.21 o
  -6   6   6        1.07       -2.49      8.89 o
  -4   6   6       14.44        7.24      9.84 o
  -2   6   6       57.78       70.16     11.08 o
   0   6   6       66.10       73.04      9.06 o
   2   6   6       16.06       22.67     14.39 o
   4   6   6       12.74       12.39      7.38 o
   6   6   6       38.50       41.32     11.86 o
   8   6   6        0.14        4.23      9.16 o
  10   6   6        7.00       19.59      9.56 o
 -49   1   7        1.91       -0.52      5.61 o
 -47   1   7        2.47        0.14      4.30 o
 -45   1   7        1.95       -2.02      3.93 o
 -43   1   7        0.00        0.52      3.45 o
 -41   1   7       20.68       21.03      4.76 o
 -39   1   7       84.90       87.07      6.14 o
 -37   1   7      226.61      234.82      7.60 o
 -35   1   7     1345.27     1397.71     16.77 o
 -33   1   7      225.31      224.89      5.87 o
 -31   1   7      132.13      135.72      3.98 o
 -29   1   7      197.09      198.38      4.72 o
 -27   1   7      388.55      391.93      5.41 o
 -25   1   7      518.47      442.33      5.47 o
 -23   1   7      209.97      178.05      3.81 o
 -21   1   7       36.79       32.41      2.37 o
 -19   1   7      109.29       89.72      2.71 o
 -17   1   7     5535.23     5277.64     35.43 o
 -15   1   7     1447.32     1218.20      9.64 o
 -13   1   7      515.75      506.25      5.21 o
 -11   1   7       10.34       23.57      1.08 o
  -9   1   7        5.91        1.48      0.95 o
  -7   1   7      420.04      381.37      3.83 o
  -5   1   7     3042.69     3039.00     22.55 o
  -3   1   7     4307.19     4437.49     30.49 o
  -1   1   7      111.01      126.75      2.54 o
   1   1   7     9580.62    10128.84     70.14 o
   3   1   7     3606.04     4173.81     31.86 o
   5   1   7        2.59        1.65      1.60 o
   7   1   7      626.49      832.02      8.91 o
   9   1   7      670.59      780.95      8.83 o
  11   1   7       86.32      100.61      3.26 o
  13   1   7       17.05       13.21      1.97 o
  15   1   7       20.53       20.67      2.12 o
  17   1   7       30.83       27.25      2.58 o
  19   1   7      225.87      222.49      6.01 o
  21   1   7       93.12      157.66      5.61 o
  23   1   7        4.33       11.53      3.53 o
  25   1   7        4.26        0.63      4.32 o
  27   1   7        6.93        9.74      4.47 o
  29   1   7        7.45        3.18      5.32 o
  31   1   7        2.82        6.79      6.24 o
  33   1   7       42.20       54.26      8.80 o
  35   1   7       45.70       50.67      9.31 o
  37   1   7       15.18        9.66     10.65 o
 -46   2   7        1.90       -7.21      8.44 o
 -44   2   7        9.85       -4.63      7.82 o
 -42   2   7       35.59       36.09      8.92 o
 -40   2   7        6.34        2.05      6.19 o
 -38   2   7       85.19      100.75      9.01 o
 -36   2   7       89.56       95.23      8.44 o
 -34   2   7       68.71       72.09      6.73 o
 -32   2   7       53.77       52.76      5.58 o
 -30   2   7        2.42       -0.57      3.50 o
 -28   2   7        8.12        5.88      2.42 o
 -26   2   7        7.27       -0.58      1.96 o
 -24   2   7      183.06      179.36      4.58 o
 -22   2   7      568.71      622.54      7.53 o
 -20   2   7     1024.29      977.44      9.76 o
 -18   2   7     2788.38     2684.61     21.85 o
 -14   2   7       37.47       23.22      1.65 o
 -12   2   7       16.63        8.20      1.51 o
 -10   2   7      308.64      367.80      4.31 o
  -8   2   7     1015.61     1065.80     10.72 o
  -6   2   7      409.41      414.58      7.11 o
  -4   2   7       62.41       63.80      2.67 o
  -2   2   7      512.35      518.19      5.45 o
   0   2   7       75.95       87.65      2.16 o
   2   2   7      783.56      818.20      9.67 o
   4   2   7     9395.62     9565.29     67.04 o
   6   2   7     3997.68     4149.81     32.55 o
   8   2   7     1326.45     1397.86     13.98 o
  10   2   7      493.67      567.23      7.64 o
  12   2   7       78.00       93.11      3.26 o
  14   2   7       24.82       27.81      2.32 o
  16   2   7       64.78       67.49      3.46 o
  18   2   7       34.28       39.26      3.37 o
  20   2   7      691.47      708.85     13.69 o
  22   2   7      924.84      862.78     15.67 o
  24   2   7       27.52       28.13      7.27 o
  26   2   7       15.30       21.04      5.61 o
  28   2   7       16.42       12.74      5.52 o
  30   2   7        0.79        3.36      5.90 o
  32   2   7        9.64        2.94      8.50 o
  34   2   7        7.05       -6.77      9.02 o
  36   2   7        0.15        0.11     10.44 o
 -43   3   7        1.56        0.78     12.83 o
 -41   3   7        4.80        5.37      7.21 o
 -39   3   7        4.33       -1.43      6.70 o
 -37   3   7       89.27       96.20      8.97 o
 -35   3   7        2.66        9.04      6.45 o
 -33   3   7      303.16      321.63     18.27 o
 -31   3   7      216.11      188.08     12.35 o
 -29   3   7      155.42      143.73      8.02 o
 -27   3   7      288.64      253.84     16.86 o
 -25   3   7      722.32      688.89     13.27 o
 -23   3   7     1652.52     1583.05     19.98 o
 -21   3   7     1832.57     1785.44     19.46 o
 -19   3   7       48.16       27.49      2.78 o
 -17   3   7      823.82     1019.23     11.36 o
 -15   3   7     1399.10     1392.46     14.12 o
 -13   3   7      696.97      733.16      8.90 o
 -11   3   7       44.88       46.84      2.37 o
  -9   3   7       26.91       24.92      1.84 o
  -7   3   7       37.34       40.48      2.14 o
  -5   3   7        0.36       -0.19      1.33 o
  -3   3   7       70.96       62.75      2.34 o
  -1   3   7      312.51      313.87      4.50 o
   1   3   7     1030.92      942.76      9.29 o
   3   3   7     2380.05     2284.27     17.47 o
   5   3   7      125.89      134.95      3.64 o
   7   3   7     1372.98     1413.26     12.93 o
   9   3   7      582.87      573.45      8.07 o
  11   3   7      121.13      118.29      4.70 o
  13   3   7       81.34       84.52      3.94 o
  15   3   7      188.37      191.93      6.64 o
  17   3   7      352.61      337.51      8.33 o
  19   3   7       81.10       71.65      5.14 o
  21   3   7        0.05        6.94      4.35 o
  23   3   7      140.74      149.28      8.21 o
  25   3   7       95.91      111.87      7.76 o
  27   3   7       59.85       58.57      6.83 o
  29   3   7        6.31        5.25      5.31 o
  31   3   7        7.90       -1.45      5.49 o
  33   3   7       42.41       57.87     12.56 o
 -40   4   7        4.67       11.37     10.59 o
 -38   4   7        0.23        0.03      7.59 o
 -36   4   7        1.72        2.16      7.76 o
 -34   4   7        4.54        7.96      7.43 o
 -32   4   7        0.92        0.31      7.50 o
 -30   4   7        3.02        4.54     11.99 o
 -28   4   7        0.00        7.72      7.20 o
 -26   4   7        0.13       -6.46      6.46 o
 -24   4   7       17.43        9.04      5.74 o
 -22   4   7      136.73      124.65      8.01 o
 -20   4   7      326.61      297.81     10.84 o
 -18   4   7      197.07      190.61      7.56 o
 -16   4   7        0.02        0.46      3.29 o
 -14   4   7       38.51       33.74      4.24 o
 -12   4   7      370.13      355.20      8.40 o
 -10   4   7      257.60      262.58      7.34 o
  -8   4   7       95.91       92.87      5.25 o
  -6   4   7       44.53       40.30      4.12 o
  -4   4   7      146.16      137.75      5.84 o
  -2   4   7      570.52      531.13     11.46 o
   0   4   7       23.69       33.84      4.34 o
   2   4   7      156.01      171.18      6.20 o
   4   4   7      188.75      184.59      6.21 o
   6   4   7      563.91      569.99      8.18 o
   8   4   7      544.09      538.43      8.18 o
  10   4   7      221.58      210.48      6.82 o
  12   4   7       14.05       12.52      2.94 o
  14   4   7        6.77        7.11      2.92 o
  16   4   7        7.37       13.65      3.01 o
  18   4   7        0.99        3.02      3.13 o
  20   4   7       75.20       71.24      4.78 o
  22   4   7        1.57       21.64      5.07 o
  24   4   7      124.06       95.24     10.35 o
  26   4   7        3.04       -0.98      4.38 o
  28   4   7        0.17        5.19      4.66 o
 -31   5   7       33.42       37.64     10.41 o
 -29   5   7        2.09        7.98      8.87 o
 -27   5   7        4.63        6.92      8.53 o
 -25   5   7        9.80        5.89      8.53 o
 -23   5   7       40.62       55.30     14.71 o
 -21   5   7      161.49      165.61     19.30 o
 -19   5   7        3.72       -6.17      8.11 o
 -17   5   7        1.98       10.43      8.55 o
 -15   5   7       15.64       16.76      7.84 o
 -13   5   7        0.27        2.55      7.24 o
 -11   5   7        0.00        1.26      5.91 o
  -9   5   7        8.72        5.77      5.40 o
  -7   5   7       48.65       40.66      6.29 o
  -5   5   7       34.97       31.40      5.99 o
  -3   5   7        0.04       -3.72      3.72 o
  -1   5   7       22.14       14.63      4.25 o
   1   5   7       13.56        9.69      5.84 o
   3   5   7        8.56       23.34      4.89 o
   5   5   7       37.26       22.97      5.02 o
   7   5   7      348.74      357.66     12.95 o
   9   5   7      181.56      200.11     10.66 o
  11   5   7       36.91       34.65      6.56 o
  13   5   7        4.01        5.16      7.46 o
  15   5   7        0.19       -5.38      5.93 o
  17   5   7        2.39       -7.00      8.37 o
  19   5   7       38.28       46.50     10.45 o
  21   5   7       15.42       14.84     19.59 o
 -18   6   7        0.26        6.91     10.65 o
 -16   6   7       11.52       -5.34     10.65 o
 -14   6   7       32.92       55.55     12.41 o
 -12   6   7        1.59       -6.77     16.03 o
 -10   6   7        0.03       -4.63      8.89 o
  -8   6   7        0.31        9.24      9.84 o
  -6   6   7        2.46       -8.91      9.16 o
  -4   6   7        7.27       11.45      6.39 o
  -2   6   7       17.47       12.09      6.39 o
   0   6   7       94.98       92.39      9.06 o
   2   6   7       90.32       95.09     14.02 o
   4   6   7       15.24       31.66     10.52 o
   6   6   7       98.54       92.99     14.25 o
   8   6   7       68.14       79.49     12.37 o
 -50   0   8        0.91        4.52      9.22 o
 -48   0   8        1.60        8.33      8.15 o
 -46   0   8        1.20       -8.10      8.10 o
 -44   0   8        3.97       -6.71      6.71 o
 -42   0   8        0.80       13.93      9.38 o
 -40   0   8       12.42       17.93     15.14 o
 -38   0   8      198.01      166.31     11.06 o
 -36   0   8     1377.18     1339.21     31.36 o
 -34   0   8     1195.36     1150.42     17.75 o
 -32   0   8       34.16       36.86      3.80 o
 -30   0   8        0.17       -2.55      2.55 o
 -28   0   8       10.45        8.79      2.48 o
 -26   0   8       87.25       91.95      4.26 o
 -24   0   8      440.60      389.21     11.19 o
 -22   0   8      211.05      183.95      5.47 o
 -20   0   8     7040.56     6975.96     71.87 o
 -18   0   8     9890.55     9956.82     87.95 o
 -16   0   8       63.82       69.56      3.53 o
 -14   0   8       78.89       61.92      2.31 o
 -12   0   8      772.07      649.95      6.99 o
 -10   0   8     1411.72     1358.83     15.08 o
  -8   0   8     1615.32     1595.63     24.33 o
  -6   0   8     1935.81     1902.25     24.22 o
  -4   0   8     2850.11     2832.84     49.87 o
  -2   0   8     2428.36     2528.89     38.81 o
   0   0   8      626.96      577.15      8.84 o
   2   0   8        1.03        1.00      2.33 o
   4   0   8     2260.52     2268.28     22.19 o
   6   0   8     8141.53     8491.60     86.20 o
   8   0   8     7463.24     7943.14     89.58 o
  10   0   8     2088.47     2347.32     29.80 o
  12   0   8      314.96      369.05      8.04 o
  14   0   8      668.67      660.79     14.56 o
  16   0   8     1273.92     1212.79     22.23 o
  18   0   8     3215.90     2763.48     42.15 o
  20   0   8    13728.60    12847.08    165.01 o
  22   0   8      875.11      776.16     18.03 o
  24   0   8      239.12      162.29     12.92 o
  26   0   8      290.03      245.24     15.15 o
  28   0   8      154.50      151.97     13.60 o
  30   0   8       39.44       31.31     11.09 o
  32   0   8       48.19       29.09     10.18 o
  34   0   8      214.16      196.66     17.42 o
  36   0   8       65.22       39.18     21.37 o
 -49   1   8       37.08       37.44      8.23 o
 -47   1   8       25.98       23.18      6.03 o
 -45   1   8        7.62       13.53      4.30 o
 -43   1   8       28.30       27.19      4.01 o
 -41   1   8       71.01       67.56      5.42 o
 -39   1   8      473.13      501.23     10.83 o
 -37   1   8     2176.39     2092.75     24.48 o
 -35   1   8        0.09        3.30      2.73 o
 -33   1   8        6.98        2.15      2.37 o
 -31   1   8        0.41       -1.05      1.70 o
 -29   1   8        4.13        3.64      1.64 o
 -27   1   8      184.63      189.05      3.58 o
 -25   1   8      923.29      970.18     10.59 o
 -23   1   8     1490.76     1557.00     14.48 o
 -21   1   8      733.22      904.75      8.85 o
 -19   1   8      215.29      182.84      3.45 o
 -17   1   8     1816.81     1930.97     15.22 o
 -15   1   8     1132.72     1173.58      9.49 o
 -13   1   8      194.34      241.79      3.13 o
 -11   1   8     1929.56     2047.29     15.78 o
  -9   1   8     2951.31     2981.38     23.40 o
  -7   1   8     2613.68     2680.74     20.22 o
  -5   1   8     1633.93     1716.56     14.16 o
  -3   1   8     1603.34     1782.91     14.77 o
  -1   1   8     7758.92     8385.71     64.20 o
   1   1   8     3137.58     3412.83     27.57 o
   3   1   8      990.25     1019.55     10.38 o
   5   1   8      159.21      192.22      4.31 o
   7   1   8      141.27      100.10      3.23 o
   9   1   8      186.02      154.50      4.57 o
  11   1   8       21.23       17.86      2.28 o
  13   1   8      181.04      165.95      4.89 o
  15   1   8        3.53        3.70      1.33 o
  17   1   8       63.89       77.80      2.99 o
  19   1   8      693.82      730.08     12.84 o
  21   1   8      890.41      838.43     13.01 o
  23   1   8      181.73      167.60      8.16 o
  25   1   8       32.74       24.69      4.66 o
  27   1   8      144.60      142.03      9.13 o
  29   1   8       12.48       14.48      5.63 o
  31   1   8       13.88       16.80      7.12 o
  33   1   8        6.95        1.65      8.77 o
  35   1   8        1.27       -5.42      8.44 o
 -48   2   8       11.01       13.34     11.65 o
 -46   2   8        0.22        1.52      8.28 o
 -44   2   8        6.34       14.50      8.44 o
 -42   2   8        8.47        5.29      7.37 o
 -40   2   8        5.33        4.83      6.48 o
 -38   2   8       41.07       47.20      7.36 o
 -36   2   8      197.45      170.17     11.67 o
 -34   2   8       61.05       59.27      7.97 o
 -32   2   8      130.03      140.52      6.91 o
 -30   2   8      153.44      168.09      7.05 o
 -28   2   8       20.06       14.25      3.03 o
 -26   2   8       34.80       39.25      2.81 o
 -24   2   8       91.75      101.40      3.71 o
 -22   2   8        9.54        6.71      1.96 o
 -20   2   8     1733.52     2295.41     19.54 o
 -18   2   8       25.03       -0.55      1.72 o
 -16   2   8      461.56      570.69      7.06 o
 -14   2   8     2783.01     2903.26     22.02 o
 -12   2   8     6307.45     6548.40     45.75 o
 -10   2   8     6311.01     6763.29     46.74 o
  -8   2   8     2734.23     2963.10     25.65 o
  -6   2   8      637.39      697.74      8.23 o
  -4   2   8      988.62     1025.59      9.90 o
  -2   2   8     2390.78     2456.12     18.91 o
   0   2   8     1155.09     1120.77      9.74 o
   2   2   8     2012.21     2042.01     17.65 o
   4   2   8      358.61      366.34      5.29 o
   6   2   8        0.03        0.39      2.14 o
   8   2   8       58.84       70.85      3.45 o
  10   2   8      252.96      257.46      5.92 o
  12   2   8      540.85      557.84      8.79 o
  14   2   8      501.03      526.62      9.18 o
  16   2   8      362.94      426.52      8.92 o
  18   2   8     2693.75     2355.93     26.90 o
  20   2   8      458.00      397.93     10.64 o
  22   2   8      405.65      406.87     10.95 o
  24   2   8      137.09      128.61      9.76 o
  26   2   8        6.82        2.89      4.97 o
  28   2   8        0.00       -1.72      7.23 o
  30   2   8        0.63       -2.39      7.89 o
  32   2   8        0.99        4.16      8.00 o
  34   2   8       59.77       87.29     15.17 o
 -45   3   8        0.94       -2.14     11.86 o
 -43   3   8        0.15        4.52      8.44 o
 -41   3   8        0.30        8.78      8.59 o
 -39   3   8       94.23      109.17     10.28 o
 -37   3   8       11.05       21.64      7.11 o
 -35   3   8       20.87       25.52      6.94 o
 -33   3   8        0.10        1.69      5.86 o
 -31   3   8        7.07        9.26      5.58 o
 -29   3   8      101.78      105.50      9.09 o
 -27   3   8      168.95      184.15      7.63 o
 -25   3   8       57.95       62.09      4.78 o
 -23   3   8       15.87       17.09      3.68 o
 -21   3   8      140.48      157.78      5.60 o
 -19   3   8     2289.54     2276.80     21.68 o
 -17   3   8      120.75      133.47      4.27 o
 -15   3   8      140.75      168.63      4.42 o
 -13   3   8       18.52       10.39      1.83 o
 -11   3   8       12.45        5.80      2.24 o
  -9   3   8        4.38        0.34      1.65 o
  -7   3   8       32.37       37.52      2.81 o
  -5   3   8      190.34      186.64      3.87 o
  -3   3   8      257.20      269.02      3.89 o
  -1   3   8      194.80      241.52      4.30 o
   1   3   8     1732.84     1525.86     13.13 o
   3   3   8      325.98      304.44      4.75 o
   5   3   8      154.51      157.01      3.88 o
   7   3   8       19.84       18.03      2.33 o
   9   3   8        0.69        3.74      2.26 o
  11   3   8        0.30       -0.31      2.46 o
  13   3   8        8.51        7.84      3.38 o
  15   3   8      177.53      164.33      6.45 o
  17   3   8       58.76       65.30      4.80 o
  19   3   8      718.18      722.44     14.83 o
  21   3   8        0.13       -5.44      5.44 o
  23   3   8       16.77        8.98      4.73 o
  25   3   8        1.19        4.95      4.91 o
  27   3   8       28.50       33.39      7.17 o
  29   3   8        5.33        6.63      5.92 o
  31   3   8        4.89        2.41      5.87 o
 -40   4   8        0.52       16.17     12.14 o
 -38   4   8       52.63       52.49     10.00 o
 -36   4   8        9.75        5.88      7.76 o
 -34   4   8        1.34        2.87      8.39 o
 -32   4   8       16.09       10.53      8.39 o
 -30   4   8       18.09       17.97      7.84 o
 -28   4   8        0.36        3.27      7.05 o
 -26   4   8       41.12       48.45      7.94 o
 -24   4   8       99.20       94.46     13.63 o
 -22   4   8      140.69      154.64     10.39 o
 -20   4   8      124.38      115.89      8.44 o
 -18   4   8       57.10       47.10      4.64 o
 -16   4   8      336.54      317.46      8.45 o
 -14   4   8      698.88      684.36     12.14 o
 -12   4   8      545.00      510.66      8.86 o
 -10   4   8      267.92      241.70      6.30 o
  -8   4   8       97.45       78.08      5.78 o
  -6   4   8       48.76       35.79      3.29 o
  -4   4   8       11.02        1.66      4.20 o
  -2   4   8       27.77       17.88      7.27 o
   0   4   8     6189.22     5979.59     50.93 o
   2   4   8        4.27        1.14      2.34 o
   4   4   8       13.68       20.65      2.47 o
   6   4   8        6.84        6.26      2.49 o
   8   4   8       77.46       75.68      4.02 o
  10   4   8       95.87       87.42      4.32 o
  12   4   8       53.02       48.32      4.22 o
  14   4   8       43.75       48.45      5.48 o
  16   4   8      104.91       96.96      5.45 o
  18   4   8      307.28      326.71     16.38 o
  20   4   8      519.21      486.26     11.14 o
  22   4   8       10.07       11.60      4.01 o
  24   4   8        2.33       -4.05      4.78 o
  26   4   8       13.67       13.17      4.50 o
 -33   5   8        0.14        8.49      9.44 o
 -31   5   8        0.43       -9.16     10.98 o
 -29   5   8        6.00       -4.71      8.77 o
 -27   5   8       41.16       39.37      9.56 o
 -25   5   8       51.03       58.84     10.59 o
 -23   5   8       20.94       25.53     12.03 o
 -21   5   8       54.34       54.05      9.36 o
 -19   5   8      552.14      566.04     25.09 o
 -17   5   8       45.22       52.06      9.36 o
 -15   5   8        7.33       -5.53      9.19 o
 -13   5   8        2.92       -4.23      7.20 o
 -11   5   8       16.18       11.26      4.87 o
  -9   5   8       30.99       25.16      5.98 o
  -7   5   8       47.49       44.46      8.48 o
  -5   5   8       36.85       33.79      4.89 o
  -3   5   8       18.59       18.88      6.48 o
  -1   5   8      315.98      304.09     13.05 o
   1   5   8      372.02      327.36      9.90 o
   3   5   8        1.68        0.32      4.09 o
   5   5   8       12.57       15.44      4.67 o
   7   5   8        0.99        9.10      5.50 o
   9   5   8        1.16        5.63      5.48 o
  11   5   8        2.55       14.43      6.38 o
  13   5   8        2.57        5.09      6.29 o
  15   5   8        3.26       -5.28      7.05 o
  17   5   8       90.16      121.44     21.37 o
  19   5   8       54.64       51.81     18.70 o
 -18   6   8        4.88        9.30     11.13 o
 -16   6   8        0.10       -9.38      9.38 o
 -14   6   8        0.12       -2.34      9.84 o
 -12   6   8        0.22        3.01     16.92 o
 -10   6   8        0.09       -7.12     17.81 o
  -8   6   8       10.53        1.42      8.89 o
  -6   6   8       24.07       32.06      8.11 o
  -4   6   8        2.21       10.69      6.61 o
  -2   6   8       64.41       72.61      9.56 o
   0   6   8      215.06      227.53     14.49 o
   2   6   8        1.60        2.23      8.11 o
   4   6   8       57.11       62.34     23.15 o
   6   6   8       20.87       28.77     10.98 o
 -49   1   9        9.50       11.62      6.11 o
 -47   1   9        8.43        1.03      3.44 o
 -45   1   9       40.56       39.12      5.50 o
 -43   1   9       24.37       24.31      5.44 o
 -41   1   9      325.82      339.91      8.90 o
 -39   1   9        6.39       13.10      3.85 o
 -37   1   9        5.80        6.54      2.79 o
 -35   1   9       21.93       15.84      2.67 o
 -33   1   9       21.99       13.29      2.07 o
 -31   1   9        2.04        0.40      1.75 o
 -29   1   9       63.04       73.27      3.53 o
 -27   1   9       47.73       59.60      3.07 o
 -25   1   9        0.56       -1.60      1.60 o
 -23   1   9      102.66       31.92      2.19 o
 -21   1   9     1957.76     1377.85     11.52 o
 -19   1   9      733.79      933.84      8.08 o
 -17   1   9      379.60      393.61      4.78 o
 -15   1   9      260.45      273.37      3.81 o
 -13   1   9     1317.64     1300.05     12.57 o
 -11   1   9      546.92      555.91      6.15 o
  -9   1   9       39.68       33.86      1.56 o
  -7   1   9      425.03      423.62      4.87 o
  -5   1   9      246.56      274.44      3.65 o
  -3   1   9     1781.24     1854.60     15.59 o
  -1   1   9     2378.75     2546.06     22.68 o
   1   1   9      701.60      737.29      8.79 o
   3   1   9     2003.52     2131.07     19.79 o
   5   1   9      464.69      477.20      6.86 o
   7   1   9       56.59       52.44      2.68 o
   9   1   9      477.14      442.94      6.71 o
  11   1   9      580.47      577.75      7.98 o
  13   1   9      621.60      609.27      8.37 o
  15   1   9      256.61      265.10      6.05 o
  17   1   9     1832.52     1816.76     19.83 o
  19   1   9       10.41       15.06      4.70 o
  21   1   9       27.12       45.63      5.35 o
  23   1   9        7.60        7.46      5.08 o
  25   1   9        0.00       -5.40      5.40 o
  27   1   9        3.01       -1.39      6.19 o
  29   1   9       28.75       34.71      8.86 o
  31   1   9       54.25       66.76     10.02 o
  33   1   9       57.80       60.93     11.41 o
  35   1   9       85.69      115.24     17.59 o
 -48   2   9        0.61      -10.03     10.03 o
 -46   2   9        1.41       -7.64      7.64 o
 -44   2   9        3.80        0.63      8.00 o
 -42   2   9       39.57       51.79      9.19 o
 -40   2   9      178.65      206.13     13.36 o
 -38   2   9        4.06       -0.03      6.25 o
 -36   2   9        0.82        9.12      4.76 o
 -34   2   9       78.81       70.32      6.36 o
 -32   2   9      304.99      302.22     11.28 o
 -30   2   9      483.63      478.75     15.67 o
 -28   2   9      252.92      236.22      7.75 o
 -26   2   9       22.71       25.35      2.93 o
 -24   2   9        0.18        1.35      2.18 o
 -22   2   9     3329.51     3578.01     28.45 o
 -20   2   9      209.12      210.83      4.75 o
 -18   2   9        0.57       -1.07      1.65 o
 -16   2   9      163.38      193.23      4.06 o
 -14   2   9     2143.96     2135.85     17.19 o
 -12   2   9     4259.91     4132.50     31.35 o
 -10   2   9     2916.46     2769.45     25.77 o
  -8   2   9      824.64      752.35      9.94 o
  -6   2   9      583.44      505.57      6.88 o
  -4   2   9     1662.50     1528.07     13.53 o
  -2   2   9     9162.35     9085.66     66.61 o
   0   2   9       62.02       82.44      3.63 o
   2   2   9     1149.43     1153.76     11.33 o
   4   2   9      670.87      636.41      8.79 o
   6   2   9       98.20      102.75      4.02 o
   8   2   9        3.16       -2.24      2.24 o
  10   2   9       63.62       52.99      3.73 o
  12   2   9       85.75       82.39      4.29 o
  14   2   9       61.84       72.25      4.52 o
  16   2   9      654.43      549.29     10.94 o
  18   2   9       58.08       86.10      6.34 o
  20   2   9      114.57       85.93      7.45 o
  22   2   9      112.67       95.77      7.33 o
  24   2   9       46.15       32.89      6.52 o
  26   2   9        0.00        0.31      6.95 o
  28   2   9       32.42       25.20      8.81 o
  30   2   9       69.58       93.83     11.56 o
  32   2   9       24.15       10.77     10.14 o
 -45   3   9       32.05       18.32     12.82 o
 -43   3   9       52.92       78.51     11.41 o
 -41   3   9      481.74      522.86     29.31 o
 -39   3   9       40.84       45.96      8.42 o
 -37   3   9        0.01        8.69      6.45 o
 -35   3   9       94.68       79.45      8.48 o
 -33   3   9      154.36      130.68      9.36 o
 -31   3   9       85.74       89.09      7.92 o
 -29   3   9        4.73        2.72      3.91 o
 -27   3   9       21.57       15.02      4.61 o
 -25   3   9       33.32       38.06      4.57 o
 -23   3   9        5.75        2.17      3.55 o
 -21   3   9      366.13      335.57      7.03 o
 -19   3   9      132.32      156.31      4.94 o
 -17   3   9     1155.13     1140.37     12.30 o
 -15   3   9      581.99      556.69      6.82 o
 -13   3   9      124.12      107.55      3.88 o
 -11   3   9        0.22        2.23      1.82 o
  -9   3   9       37.19       37.21      2.01 o
  -7   3   9        1.13       -0.22      2.37 o
  -5   3   9       18.81       31.84      3.15 o
  -3   3   9      680.68      757.25     10.36 o
  -1   3   9        2.02        4.96      1.59 o
   1   3   9      284.05      259.96      4.45 o
   3   3   9       96.03       90.28      3.07 o
   5   3   9       55.27       63.29      3.22 o
   7   3   9      312.11      324.22      7.30 o
   9   3   9      244.43      247.10      6.75 o
  11   3   9       52.58       51.05      4.24 o
  13   3   9        0.40        0.59      3.36 o
  15   3   9        0.08       -2.34      3.62 o
  17   3   9     1525.03     1438.28     20.95 o
  19   3   9       39.05       51.99      5.84 o
  21   3   9      266.00      307.22     10.83 o
  23   3   9      158.56      176.87      9.20 o
  25   3   9       46.30       46.99      6.38 o
  27   3   9        6.87       -0.56      5.37 o
  29   3   9        9.28       14.76      5.94 o
 -40   4   9       10.54       -1.19     13.36 o
 -38   4   9        4.28        3.79      8.61 o
 -36   4   9        0.86       -0.36      9.99 o
 -34   4   9        3.75       -0.75      8.10 o
 -32   4   9        4.09        1.08      7.50 o
 -30   4   9        2.22        0.65      6.63 o
 -28   4   9       25.37       27.73      7.23 o
 -26   4   9      195.80      191.07     15.42 o
 -24   4   9        6.26       22.42      6.56 o
 -22   4   9      429.84      410.86     15.42 o
 -20   4   9       15.07       21.99      4.78 o
 -18   4   9        7.29        6.71      3.38 o
 -16   4   9        8.74        9.53      3.85 o
 -14   4   9      110.08      112.76      5.49 o
 -12   4   9      265.55      263.08      6.90 o
 -10   4   9      468.84      433.80      8.19 o
  -8   4   9      476.07      440.12      8.28 o
  -6   4   9      281.10      261.61      8.05 o
  -4   4   9       81.10       58.73      2.94 o
  -2   4   9      343.24      315.20      6.40 o
   0   4   9      144.97      138.00      4.71 o
   2   4   9      190.22      193.22      5.55 o
   4   4   9        0.08        1.07      2.74 o
   6   4   9       48.39       59.85      3.59 o
   8   4   9       24.57       27.69      3.23 o
  10   4   9       24.12       23.95      3.79 o
  12   4   9       57.28       66.02      4.82 o
  14   4   9      241.84      276.70      8.27 o
  16   4   9      207.30      188.30      8.65 o
  18   4   9      104.97      102.77      6.89 o
  20   4   9       47.93       46.14      5.18 o
  22   4   9        3.09       -0.82      3.84 o
  24   4   9        1.73       -3.87      5.18 o
  26   4   9        0.25       -5.41      5.41 o
 -33   5   9        7.10       13.99      9.90 o
 -31   5   9        2.17        1.92      8.87 o
 -29   5   9        0.42        9.62      8.87 o
 -27   5   9       21.18       29.69      9.25 o
 -25   5   9       47.58       63.09     11.51 o
 -23   5   9        0.03        6.92      8.30 o
 -21   5   9        0.02        4.34     15.14 o
 -19   5   9      123.83      141.86     16.94 o
 -17   5   9       29.45       38.28     11.55 o
 -15   5   9       16.55       10.50      5.20 o
 -13   5   9       23.62       21.76      5.18 o
 -11   5   9       52.12       45.83      6.43 o
  -9   5   9      104.80       73.75      6.48 o
  -7   5   9      165.30      140.27      6.81 o
  -5   5   9       41.04       46.56      5.50 o
  -3   5   9       26.54       37.37      4.12 o
  -1   5   9       42.09       50.57      8.26 o
   1   5   9        3.60        4.96      3.45 o
   3   5   9        7.96        2.53      4.01 o
   5   5   9        8.17       10.14      4.36 o
   7   5   9       17.38       18.17      5.48 o
   9   5   9       38.61       32.78      6.18 o
  11   5   9       25.46       17.11      7.05 o
  13   5   9        0.66        0.89      8.19 o
  15   5   9       10.62       13.41      9.38 o
  17   5   9        6.77        8.81     10.77 o
 -18   6   9        5.44        5.91     13.36 o
 -16   6   9       17.26       23.75     11.13 o
 -14   6   9       29.11       35.62     17.81 o
 -12   6   9       12.63       16.03     17.81 o
 -10   6   9        0.85       11.78      9.80 o
  -8   6   9        0.10        9.80      5.34 o
  -6   6   9        0.39       -0.39      8.07 o
  -4   6   9       26.38       27.20      6.60 o
  -2   6   9       25.68       30.04      6.23 o
   0   6   9       20.00        5.34      5.12 o
   2   6   9       75.70       61.86     20.48 o
 -50   0  10       21.31        1.38     11.01 o
 -48   0  10       23.74       29.95      9.58 o
 -46   0  10        4.57        1.97      8.46 o
 -44   0  10      173.89      167.74     13.52 o
 -42   0  10     2744.66     2601.82     47.44 o
 -40   0  10      603.15      598.51     16.59 o
 -38   0  10      986.94     1035.18     18.60 o
 -36   0  10      947.87      984.09     17.71 o
 -34   0  10      426.18      422.39      9.81 o
 -32   0  10       87.09       81.63      4.29 o
 -30   0  10       40.76       40.02      3.44 o
 -28   0  10      403.01      387.13      9.37 o
 -26   0  10      581.91      642.48     10.27 o
 -24   0  10     2079.34     2169.74     22.41 o
 -22   0  10     2594.03     2772.68     33.79 o
 -20   0  10      581.79      671.32      9.49 o
 -18   0  10      106.84      103.38      4.06 o
 -16   0  10      421.62      466.86      6.13 o
 -14   0  10      638.63      740.73      9.26 o
 -12   0  10      398.88      459.60      7.04 o
 -10   0  10      100.62       93.75      3.57 o
  -8   0  10     1326.35     1316.20     17.94 o
  -6   0  10     2997.75     3352.64     55.63 o
  -4   0  10    49868.96    53098.29    531.97 o
  -2   0  10     2947.69     2961.59     35.68 o
   0   0  10     2467.76     2633.53     32.36 o
   2   0  10     1337.84     1554.72     20.51 o
   4   0  10       63.07       51.49      3.14 o
   6   0  10     1742.56     1731.20     19.29 o
   8   0  10      620.41      641.16     14.47 o
  10   0  10      494.89      456.16      8.76 o
  12   0  10     1280.95     1261.89     19.07 o
  14   0  10      120.77      175.09      8.34 o
  16   0  10     1208.39     1159.90     22.16 o
  18   0  10      841.34      800.02     20.05 o
  20   0  10      302.25      284.37     14.30 o
  22   0  10      204.69      174.21     13.29 o
  24   0  10      285.44      251.86     15.62 o
  26   0  10      114.69      124.14     12.92 o
  28   0  10        0.00        2.72      7.47 o
  30   0  10        0.03        7.97      9.36 o
  32   0  10      930.98     1119.10     36.65 o
  34   0  10     1265.23     1398.91     45.96 o
 -49   1  10       15.24       13.96      6.01 o
 -47   1  10        4.90        6.02      3.38 o
 -45   1  10        0.88        2.24      2.99 o
 -43   1  10       29.61       17.75      3.85 o
 -41   1  10      251.91      250.08      8.85 o
 -39   1  10      119.05      123.41      7.92 o
 -37   1  10       37.49       39.75      2.54 o
 -35   1  10       52.88       59.14      4.70 o
 -33   1  10      142.77      131.69      5.50 o
 -31   1  10      303.20      299.47      6.22 o
 -29   1  10      281.72      296.12      6.00 o
 -27   1  10       33.30       33.10      2.57 o
 -25   1  10     1578.73     1668.98     14.80 o
 -23   1  10      490.05      720.66      7.40 o
 -21   1  10       14.89        8.25      1.51 o
 -19   1  10      472.83      508.25      5.57 o
 -17   1  10     1294.75     1279.64     17.19 o
 -15   1  10      793.10      737.51      8.89 o
 -13   1  10       33.50       52.83      2.49 o
 -11   1  10     3071.66     3247.03     23.30 o
  -9   1  10     8756.04     9365.39     65.63 o
  -7   1  10     8530.61     8879.50     67.83 o
  -5   1  10      284.03      315.44      5.17 o
  -3   1  10       23.80       18.69      2.02 o
  -1   1  10      665.64      723.19      8.84 o
   1   1  10      176.61      217.49      5.30 o
   3   1  10      282.49      309.63      5.75 o
   5   1  10     1381.88     1377.08     15.08 o
   7   1  10     1787.64     1837.24     19.83 o
   9   1  10      478.94      508.35      7.42 o
  11   1  10       48.08       64.06      3.60 o
  13   1  10     5144.42     4771.23     43.51 o
  15   1  10    14265.05    13515.65    114.23 o
  17   1  10      891.36      821.00     11.60 o
  19   1  10      906.18      875.97     16.98 o
  21   1  10      631.48      602.48     14.55 o
  23   1  10       27.87       22.66      6.51 o
  25   1  10      105.04      100.13      9.15 o
  27   1  10       60.91       80.27      9.29 o
  29   1  10       29.27       36.31      9.74 o
  31   1  10       35.17       42.88      9.93 o
  33   1  10       10.98       19.02     10.39 o
 -48   2  10        0.78       -8.57      8.57 o
 -46   2  10        7.20       14.68      9.59 o
 -44   2  10      244.71      251.59     15.18 o
 -42   2  10       76.51       76.17      9.86 o
 -40   2  10        5.03        6.30      7.23 o
 -38   2  10       18.54        9.44      5.40 o
 -36   2  10        0.00       -0.14      5.82 o
 -34   2  10      204.14      180.88      8.85 o
 -32   2  10      826.49      817.34     16.25 o
 -30   2  10     1369.04     1336.08     19.63 o
 -28   2  10     1410.00     1408.60     18.57 o
 -26   2  10      874.96      809.04     10.19 o
 -24   2  10      486.48      491.79      7.32 o
 -22   2  10      134.81      157.79      5.50 o
 -20   2  10        0.05        1.67      1.99 o
 -18   2  10      194.48      211.53      5.34 o
 -16   2  10      715.18      723.50      8.22 o
 -14   2  10     2697.11     2663.35     21.70 o
 -12   2  10     6592.81     6664.36     48.04 o
 -10   2  10     8339.76     8602.11     66.96 o
  -8   2  10     5629.96     5952.71     45.37 o
  -6   2  10     2613.19     2705.29     21.64 o
  -4   2  10     3581.42     3111.05     24.35 o
  -2   2  10      600.07      589.57      6.59 o
   0   2  10      161.95      173.24      3.72 o
   2   2  10       66.40       82.18      2.97 o
   4   2  10       66.16       73.26      3.50 o
   6   2  10        8.34        8.92      2.59 o
   8   2  10      247.04      240.68      6.59 o
  10   2  10     1372.93     1280.08     15.64 o
  12   2  10      512.55      477.01     11.00 o
  14   2  10       66.77       77.88      4.78 o
  16   2  10      224.16      183.35      7.71 o
  18   2  10      385.68      341.73     10.31 o
  20   2  10       59.20       50.16      5.56 o
  22   2  10        0.86       -0.47      6.67 o
  24   2  10       20.66       27.82     11.05 o
  26   2  10       49.76       45.19      9.03 o
  28   2  10       13.43       21.92      9.41 o
  30   2  10        0.03       -8.63      8.63 o
  32   2  10      311.85      371.24     24.17 o
 -45   3  10        5.25        8.27     10.94 o
 -43   3  10        6.78       17.26      9.41 o
 -41   3  10       76.00       75.14     10.27 o
 -39   3  10       91.51       76.08      9.16 o
 -37   3  10       16.72       15.57      6.70 o
 -35   3  10        6.67        1.44      6.01 o
 -33   3  10        0.17        2.71      5.70 o
 -31   3  10       13.59        5.92      4.87 o
 -29   3  10       78.18       89.36      8.22 o
 -27   3  10      272.79      265.41      8.55 o
 -25   3  10       52.93       63.26      4.97 o
 -23   3  10       44.05       35.24      3.60 o
 -21   3  10      386.29      395.20      7.50 o
 -19   3  10       86.80      100.08      3.54 o
 -17   3  10       80.08       88.81      4.67 o
 -15   3  10      426.09      473.41      9.00 o
 -13   3  10      529.71      523.14      7.75 o
 -11   3  10      451.95      456.06      7.66 o
  -9   3  10      555.58      566.10      9.48 o
  -7   3  10      295.20      306.47      6.45 o
  -5   3  10     2888.18     2833.91     31.08 o
  -3   3  10      315.20      298.55      6.82 o
  -1   3  10       30.86       24.90      1.92 o
   1   3  10       82.28       81.44      3.39 o
   3   3  10       60.08       60.04      2.99 o
   5   3  10       85.70       85.96      4.31 o
   7   3  10      170.75      169.21      5.88 o
   9   3  10      144.35      137.48      6.95 o
  11   3  10       32.08       29.89      3.97 o
  13   3  10      289.39      237.06     10.61 o
  15   3  10      356.22      310.96     14.38 o
  17   3  10       68.18       63.97      6.90 o
  19   3  10        0.23        1.27      4.56 o
  21   3  10        7.24       -2.07      4.66 o
  23   3  10        2.64        5.69      4.85 o
  25   3  10        0.02       -2.03      5.13 o
  27   3  10        0.82        3.34      5.60 o
  29   3  10        0.30       11.48      6.41 o
 -40   4  10       73.59       92.37     16.69 o
 -38   4  10       59.34       60.14     11.63 o
 -36   4  10       11.65        7.01      9.14 o
 -34   4  10        0.27        4.72      8.39 o
 -32   4  10        1.59        0.06      6.96 o
 -30   4  10       40.49       51.74      9.54 o
 -28   4  10       65.05       64.68      8.66 o
 -26   4  10        0.51        5.00      6.43 o
 -24   4  10     1253.39     1239.40     22.11 o
 -22   4  10      357.76      378.57     10.21 o
 -20   4  10      216.84      221.45      7.85 o
 -18   4  10      204.61      204.31      7.49 o
 -16   4  10      185.13      198.21      8.10 o
 -14   4  10      169.54      171.98      6.34 o
 -12   4  10      121.09       98.35      5.11 o
 -10   4  10       29.35       25.31      4.06 o
  -8   4  10        0.03       -3.61      3.61 o
  -6   4  10      259.28      255.25      7.89 o
  -4   4  10      305.24      288.42      8.65 o
  -2   4  10      274.94      242.54      7.69 o
   0   4  10        2.19        1.11      2.01 o
   2   4  10      172.23      163.30      5.43 o
   4   4  10      340.62      338.43      7.89 o
   6   4  10      213.71      202.35      6.53 o
   8   4  10       69.51       61.36      4.79 o
  10   4  10       18.84       13.90      3.39 o
  12   4  10       18.16       14.30      3.77 o
  14   4  10      405.60      403.49     11.07 o
  16   4  10       23.97       29.82      4.62 o
  18   4  10       71.19       71.07      5.94 o
  20   4  10       26.30       27.98      5.71 o
  22   4  10        2.31       -1.61      5.16 o
  24   4  10        0.00        1.69      5.46 o
 -33   5  10        0.25       11.57     11.55 o
 -31   5  10       18.17       15.08      9.90 o
 -29   5  10       56.18       90.08     12.34 o
 -27   5  10       49.94       67.08     11.48 o
 -25   5  10        5.39        4.65      8.30 o
 -23   5  10        2.52        5.59      9.71 o
 -21   5  10       58.87       74.45     12.41 o
 -19   5  10       18.94       26.95      8.61 o
 -17   5  10        8.58        4.32      5.18 o
 -15   5  10       71.71       79.65      6.94 o
 -13   5  10      141.28      141.55      7.88 o
 -11   5  10       74.26       63.45      5.65 o
  -9   5  10        0.17       -8.79      9.84 o
  -7   5  10        5.02       14.06     11.92 o
  -5   5  10     1427.15     1400.67     47.20 o
  -3   5  10       22.39       14.53     11.92 o
  -1   5  10        1.12       -6.65      9.38 o
   1   5  10       52.02       34.61     29.39 o
   3   5  10       43.83       36.27      6.30 o
   5   5  10        8.55       11.77      8.44 o
   7   5  10        1.86        4.45      4.81 o
   9   5  10        2.72        9.76      6.00 o
  11   5  10        0.14       -3.81      6.29 o
  13   5  10       11.67       21.54      7.59 o
  15   5  10       40.61       36.22     11.15 o
 -16   6  10        0.04        7.12     16.03 o
 -14   6  10       17.45        1.78     17.81 o
 -12   6  10       34.24       32.06     19.59 o
 -10   6  10       29.66       17.81     19.59 o
  -8   6  10       27.82       -8.91     16.03 o
  -6   6  10        6.22        3.56     17.81 o
  -4   6  10        0.39       19.59     17.81 o
  -2   6  10       27.32       33.84     21.37 o
   0   6  10       40.59       12.47     19.59 o
 -49   1  11        1.79        8.20      7.62 o
 -47   1  11       16.01        6.73      7.30 o
 -45   1  11       57.52       61.49      8.12 o
 -43   1  11        9.06       15.83      7.10 o
 -41   1  11        6.93        1.02      4.92 o
 -39   1  11       12.75       10.03      4.22 o
 -37   1  11        0.82        2.83      3.52 o
 -35   1  11        2.66        9.84      2.98 o
 -33   1  11       17.00       21.59      3.13 o
 -31   1  11       14.55       13.45      2.70 o
 -29   1  11        2.49        3.55      1.75 o
 -27   1  11      674.66      595.13      7.27 o
 -25   1  11     1236.06      993.27      9.79 o
 -23   1  11      211.06      230.60      4.65 o
 -21   1  11      163.57      218.81      4.08 o
 -19   1  11      633.68      669.12      7.28 o
 -17   1  11      651.88      697.73      9.35 o
 -15   1  11       80.96       87.95      3.24 o
 -13   1  11       74.52       70.26      3.02 o
 -11   1  11       15.70       13.30      1.41 o
  -9   1  11     1251.53     1179.02     12.26 o
  -7   1  11     4943.13     4799.90     36.71 o
  -5   1  11      986.00     1009.50     11.15 o
  -3   1  11       47.82       54.09      2.66 o
  -1   1  11        7.50       11.41      2.11 o
   1   1  11       21.61       24.60      2.16 o
   3   1  11        5.96        7.08      2.20 o
   5   1  11       68.69       64.39      3.86 o
   7   1  11      685.21      656.48      9.32 o
   9   1  11     1655.05     1624.15     17.86 o
  11   1  11       91.23      119.68      4.57 o
  13   1  11     1155.00     1104.51     14.91 o
  15   1  11      770.00      720.69     11.63 o
  17   1  11      142.32      129.93      8.50 o
  19   1  11       27.24       19.34      5.15 o
  21   1  11        7.82       -2.79      5.98 o
  23   1  11        4.19       -0.10      6.01 o
  25   1  11        1.35        4.03      6.72 o
  27   1  11        0.15       -6.16      6.16 o
  29   1  11        2.40       -0.92      7.71 o
  31   1  11       30.61       60.32     16.45 o
 -48   2  11       13.07       14.42      8.74 o
 -46   2  11       15.31       17.32      9.25 o
 -44   2  11      156.34      128.27     12.27 o
 -42   2  11       32.73       25.39     11.05 o
 -40   2  11        0.03       -5.30      5.30 o
 -38   2  11        9.06       10.26      5.66 o
 -36   2  11        4.94        2.18      4.96 o
 -34   2  11        2.00       -4.09      4.09 o
 -32   2  11       43.15       39.89      5.33 o
 -30   2  11      119.03      116.76      5.93 o
 -28   2  11       22.61       32.52      3.91 o
 -26   2  11     1780.79     1505.29     16.93 o
 -24   2  11      147.61      184.92      4.84 o
 -22   2  11       56.08       65.97      2.62 o
 -20   2  11      252.58      255.30      4.39 o
 -18   2  11      292.58      287.41      5.19 o
 -16   2  11       21.60       28.67      2.72 o
 -14   2  11     1187.82     1238.53     12.74 o
 -12   2  11     2853.93     2886.77     23.03 o
 -10   2  11     2001.62     2001.51     19.22 o
  -8   2  11      531.73      527.67      7.15 o
  -6   2  11     1084.26     1090.64     10.33 o
  -4   2  11        2.26        1.04      1.03 o
  -2   2  11       56.32       49.73      2.13 o
   0   2  11       62.91       59.28      2.47 o
   2   2  11       78.54       80.70      3.73 o
   4   2  11      131.76      133.14      5.55 o
   6   2  11      136.18      125.97      5.83 o
   8   2  11       26.48       20.14      3.16 o
  10   2  11       56.19       43.62      3.80 o
  12   2  11     2799.47     2471.87     26.21 o
  14   2  11        7.60        1.30      3.10 o
  16   2  11       22.82       24.74      4.71 o
  18   2  11        1.25        4.18      4.85 o
  20   2  11       28.82       41.51      6.46 o
  22   2  11       49.80       62.11      8.63 o
  24   2  11       11.00       12.26      7.71 o
  26   2  11       11.90        8.91     12.34 o
  28   2  11      139.14      171.24     21.34 o
  30   2  11       87.43      110.63     12.91 o
 -45   3  11        0.34       -0.12      8.92 o
 -43   3  11        0.33        6.02      8.44 o
 -41   3  11        9.30       16.13      8.66 o
 -39   3  11       88.23       93.36     10.69 o
 -37   3  11       38.04       42.66      7.17 o
 -35   3  11        5.06       -3.17      4.42 o
 -33   3  11      130.40      145.28      8.87 o
 -31   3  11      132.81      138.35      8.39 o
 -29   3  11       73.67       69.01      6.78 o
 -27   3  11        0.13        1.38      3.91 o
 -25   3  11     1902.91     1836.29     26.39 o
 -23   3  11      545.31      555.93     11.23 o
 -21   3  11       43.99       47.98      4.20 o
 -19   3  11        1.26       -2.02      2.37 o
 -17   3  11        7.33        3.78      2.58 o
 -15   3  11        1.62        0.76      2.10 o
 -13   3  11        4.60       -2.14      2.14 o
 -11   3  11        2.00        1.77      3.02 o
  -9   3  11        2.63        4.23      2.93 o
  -7   3  11     3640.37     3487.32     31.14 o
  -5   3  11       84.67       68.72      3.91 o
  -3   3  11       10.46        4.27      2.85 o
  -1   3  11     1100.95     1091.17     12.06 o
   1   3  11     2110.39     2037.52     17.40 o
   3   3  11     1363.09     1293.58     13.90 o
   5   3  11      459.20      432.74      8.77 o
   7   3  11       86.13       95.12      5.22 o
   9   3  11       33.25       44.80      4.49 o
  11   3  11     1256.41     1069.43     22.38 o
  13   3  11      419.04      433.80     11.89 o
  15   3  11      478.91      488.70     12.44 o
  17   3  11      439.03      430.39     12.20 o
  19   3  11      209.41      196.67      9.34 o
  21   3  11       85.95       85.58      7.42 o
  23   3  11       43.36       42.96      6.63 o
  25   3  11       21.78       10.26      5.79 o
  27   3  11        0.20       -4.29      8.90 o
 -40   4  11        0.75       13.49     12.82 o
 -38   4  11        4.94       17.46     12.41 o
 -36   4  11       13.08       -0.27      8.53 o
 -34   4  11       12.20        7.12      7.13 o
 -32   4  11       10.59       18.84      7.76 o
 -30   4  11       14.10       15.28      7.04 o
 -28   4  11       31.96       31.80     10.18 o
 -26   4  11       58.42      104.07      8.42 o
 -24   4  11       61.46       81.31      8.31 o
 -22   4  11       16.47        9.62      3.99 o
 -20   4  11       66.07       53.34      6.09 o
 -18   4  11       82.09       69.22      4.85 o
 -16   4  11        5.42        4.73      3.05 o
 -14   4  11       25.58       29.44      2.73 o
 -12   4  11       82.63       91.96      5.51 o
 -10   4  11       37.34       44.60      4.41 o
  -8   4  11        6.46       17.24      4.73 o
  -6   4  11       97.06       83.25      6.90 o
  -4   4  11       92.30       94.81      7.40 o
  -2   4  11       11.37       10.52      3.66 o
   0   4  11        7.21        3.01      3.71 o
   2   4  11       66.31       66.16      5.10 o
   4   4  11      101.16      103.34      4.99 o
   6   4  11      111.33      109.03      7.32 o
   8   4  11      113.13      122.52      5.61 o
  10   4  11       36.47       37.19      4.76 o
  12   4  11      122.72       87.76      5.65 o
  14   4  11        0.08        4.09      4.48 o
  16   4  11       19.93       18.01      5.31 o
  18   4  11        0.10       -4.74      4.74 o
  20   4  11        2.08       -1.67      5.83 o
  22   4  11        0.64       -1.71      5.70 o
 -31   5  11        3.38       24.36     10.18 o
 -29   5  11       77.13       90.98     12.50 o
 -27   5  11       24.59       49.77     12.62 o
 -25   5  11        5.74        6.38      8.61 o
 -23   5  11       18.48       35.42     11.13 o
 -21   5  11       12.47       14.25      9.84 o
 -19   5  11        1.83        5.73      5.18 o
 -17   5  11        1.91       -4.17      4.17 o
 -15   5  11        0.03       -3.86      6.65 o
 -13   5  11       11.53       -1.36     10.65 o
 -11   5  11       28.78       20.72     11.92 o
  -9   5  11        3.02       -1.39     11.13 o
  -7   5  11       82.35       82.39     14.44 o
  -5   5  11      146.25      125.10     26.72 o
  -3   5  11       17.66        3.56     11.34 o
  -1   5  11       18.24       16.97     11.92 o
   1   5  11       39.60       22.26     13.36 o
   3   5  11        6.79       12.47     17.81 o
   5   5  11        0.00       -2.65      4.16 o
   7   5  11        3.14        0.22      4.26 o
   9   5  11       12.58       16.39      5.94 o
  11   5  11      141.89      182.90     11.72 o
  13   5  11       34.74       37.32     11.58 o
 -14   6  11       19.64       14.25     17.81 o
 -12   6  11       23.90       53.43     21.37 o
 -10   6  11       11.34        8.91     19.59 o
  -8   6  11        4.67        8.91     17.81 o
  -6   6  11        1.41        8.91     19.59 o
  -4   6  11        5.04       17.81     19.59 o
 -50   0  12       28.77       13.17      8.02 o
 -48   0  12        0.46       -5.23      5.23 o
 -46   0  12       30.73       27.80      6.26 o
 -44   0  12       21.20       34.04      6.31 o
 -42   0  12        8.63       10.76      6.19 o
 -40   0  12      264.39      268.11     11.49 o
 -38   0  12      327.87      324.25     10.00 o
 -36   0  12       70.51       78.48      5.68 o
 -34   0  12        3.51        6.71      5.12 o
 -32   0  12       44.51       40.78      3.80 o
 -30   0  12        2.17        4.72      2.80 o
 -28   0  12      966.48     1127.42     14.06 o
 -26   0  12        7.46       17.36      2.20 o
 -24   0  12        0.19        1.01      1.95 o
 -22   0  12       41.20       47.56      2.37 o
 -20   0  12      142.49      149.10      6.18 o
 -18   0  12       73.99       63.79      3.66 o
 -16   0  12       65.45       57.59      3.41 o
 -14   0  12      307.97      287.48      6.25 o
 -12   0  12      114.80      126.27      4.70 o
 -10   0  12      506.22      481.51      8.31 o
  -8   0  12     4923.13     5044.25     58.09 o
  -6   0  12     1484.84     1511.54     18.35 o
  -4   0  12      209.79      210.02      6.04 o
  -2   0  12      170.00      157.35      5.64 o
   0   0  12      342.62      378.37      8.06 o
   2   0  12      836.28      984.07     15.58 o
   4   0  12      135.87      164.73      5.68 o
   6   0  12      304.79      319.19      8.51 o
   8   0  12    12779.56    13128.88    148.32 o
  10   0  12    16651.66    16898.23    171.34 o
  12   0  12     1047.71     1146.05     16.84 o
  14   0  12      559.44      541.18     10.38 o
  16   0  12       72.77       69.19      7.46 o
  18   0  12       50.30       45.96      7.47 o
  20   0  12       11.33       11.26      6.57 o
  22   0  12       76.04       69.89      8.28 o
  24   0  12      247.49      294.39     17.93 o
  26   0  12       11.95       -8.35     11.47 o
  28   0  12      154.93      191.82     17.31 o
  30   0  12      568.39      617.80     31.85 o
  32   0  12      122.05       99.99     14.80 o
 -49   1  12       34.09       44.19      8.62 o
 -47   1  12      250.25      253.15     13.80 o
 -45   1  12       20.95       15.59      6.72 o
 -43   1  12       19.25       18.01      8.97 o
 -41   1  12       20.89       18.27      6.07 o
 -39   1  12       19.25       22.11      4.75 o
 -37   1  12        2.61        0.83      3.49 o
 -35   1  12        9.42        4.62      3.09 o
 -33   1  12       67.35       62.38      3.63 o
 -31   1  12      175.63      171.31      4.98 o
 -29   1  12      180.10      225.20      4.75 o
 -27   1  12      835.70      884.95      9.24 o
 -25   1  12      320.06      360.90      5.77 o
 -23   1  12       70.68       73.86      2.89 o
 -21   1  12      138.70      160.53      3.60 o
 -19   1  12      204.19      259.59      5.54 o
 -17   1  12      200.02      232.21      5.46 o
 -15   1  12      183.66      200.32      6.96 o
 -13   1  12        7.91        2.32      1.63 o
 -11   1  12     4180.92     4230.43     31.06 o
  -9   1  12     8760.15     8848.76     71.09 o
  -7   1  12     1515.04     1456.91     16.72 o
  -5   1  12       42.32       31.75      2.91 o
  -3   1  12     1709.69     1672.21     17.31 o
  -1   1  12     1727.98     1816.69     17.35 o
   1   1  12     1129.58     1188.27     13.69 o
   3   1  12     1596.29     1581.82     24.94 o
   5   1  12     2083.04     2073.08     23.07 o
   7   1  12      585.05      583.73     10.02 o
   9   1  12       20.12       16.70      3.58 o
  11   1  12      996.97      951.30     12.69 o
  13   1  12       85.77       87.33      5.16 o
  15   1  12      118.54      116.72      5.60 o
  17   1  12       56.80       60.46      6.19 o
  19   1  12       27.45       33.37      6.82 o
  21   1  12       28.52       34.28      7.36 o
  23   1  12       15.02       10.91      6.61 o
  25   1  12       30.49       29.65      7.74 o
  27   1  12      304.35      376.23     21.08 o
  29   1  12     1108.86     1216.42     31.13 o
  31   1  12       16.87        6.07     12.25 o
 -48   2  12        9.20       14.29      9.32 o
 -46   2  12       16.66       23.08      9.36 o
 -44   2  12        1.78        5.10      9.96 o
 -42   2  12      110.90      102.43     10.85 o
 -40   2  12       87.07       75.70      7.71 o
 -38   2  12       66.54       57.94      7.50 o
 -36   2  12       69.45       63.01      5.94 o
 -34   2  12      146.43      143.93      7.32 o
 -32   2  12      464.63      427.11     10.83 o
 -30   2  12      225.38      205.65      6.80 o
 -28   2  12      993.78     1008.22     12.53 o
 -26   2  12     1146.86     1082.72     13.61 o
 -24   2  12      134.84      141.82      3.99 o
 -22   2  12       71.58       69.48      3.58 o
 -20   2  12      163.49      164.12      5.17 o
 -18   2  12       26.29       20.55      2.89 o
 -16   2  12        0.24       -1.47      2.04 o
 -14   2  12       30.17       36.77      2.80 o
 -12   2  12       93.18       89.27      2.89 o
 -10   2  12      517.88      550.72      6.48 o
  -8   2  12      259.81      276.05      5.15 o
  -6   2  12       32.83       24.57      1.49 o
  -4   2  12       77.92       76.83      2.43 o
  -2   2  12      284.34      286.17      5.05 o
   0   2  12      572.28      555.50      7.78 o
   2   2  12      440.61      456.61      7.97 o
   4   2  12       98.30      102.33      4.59 o
   6   2  12       49.87       53.23      3.95 o
   8   2  12     2847.35     2485.09     26.00 o
  10   2  12     1766.93     1415.59     17.50 o
  12   2  12      515.22      478.65      9.26 o
  14   2  12       28.52       26.26      4.29 o
  16   2  12       27.30       33.55      5.84 o
  18   2  12       48.07       48.04      6.91 o
  20   2  12       40.89       41.07      8.63 o
  22   2  12       45.20       30.47      8.57 o
  24   2  12       25.72       19.88      8.81 o
  26   2  12       15.91       25.29      9.53 o
  28   2  12       22.09       24.94     10.53 o
 -45   3  12        2.39       12.72      9.32 o
 -43   3  12       18.47       25.76     10.82 o
 -41   3  12        4.17        5.97      7.59 o
 -39   3  12        0.13       -1.16      7.71 o
 -37   3  12        1.33       -5.13      5.52 o
 -35   3  12        0.99        2.96      5.23 o
 -33   3  12        9.22       11.08      5.40 o
 -31   3  12       14.62       10.44      5.32 o
 -29   3  12      810.93      890.33     28.07 o
 -27   3  12      348.69      366.79     12.61 o
 -25   3  12      106.97       98.89      7.53 o
 -23   3  12       25.32       22.03      3.81 o
 -21   3  12       21.47       14.02      4.44 o
 -19   3  12        1.37       -1.23      2.89 o
 -17   3  12       71.10       89.46      5.04 o
 -15   3  12      366.20      362.54      9.69 o
 -13   3  12      506.25      496.93      9.09 o
 -11   3  12      169.53      165.91      6.68 o
  -9   3  12      134.66      127.88      5.82 o
  -7   3  12     1120.96     1124.28     15.94 o
  -5   3  12      172.03      169.23      6.65 o
  -3   3  12       34.72       32.73      2.70 o
  -1   3  12       22.24       17.97      2.76 o
   1   3  12        2.43        4.98      2.00 o
   3   3  12       38.80       33.30      3.59 o
   5   3  12      161.65      132.17      5.52 o
   7   3  12        0.30       -2.20      2.92 o
   9   3  12        8.33       16.91      3.62 o
  11   3  12       24.74       15.72      4.15 o
  13   3  12       56.81       56.51      5.48 o
  15   3  12        2.56       -3.16      3.82 o
  17   3  12       14.55       21.61      5.80 o
  19   3  12        0.16       -4.28      5.36 o
  21   3  12        0.93       -5.80      5.80 o
  23   3  12        2.33        8.47     10.80 o
  25   3  12       12.32       26.91      9.12 o
 -40   4  12       84.07       88.41     16.23 o
 -38   4  12       40.64       64.15     13.68 o
 -36   4  12       16.29       13.23      9.14 o
 -34   4  12        5.75       -5.62      7.97 o
 -32   4  12        6.02        7.63      7.32 o
 -30   4  12      322.40      307.41     14.36 o
 -28   4  12      138.71      159.08      9.06 o
 -26   4  12       59.22       73.11      7.29 o
 -24   4  12       70.19       73.18      5.71 o
 -22   4  12       13.93       15.14      3.86 o
 -20   4  12        1.68       -3.16      3.16 o
 -18   4  12        4.15       -4.06      4.06 o
 -16   4  12       32.44       17.85      4.47 o
 -14   4  12       75.76       66.53      5.24 o
 -12   4  12       54.26       47.52      6.04 o
 -10   4  12     1015.18     1088.82     21.21 o
  -8   4  12      492.15      468.03     14.21 o
  -6   4  12       82.86       70.50      6.74 o
  -4   4  12      151.81      120.25      9.33 o
  -2   4  12      131.83      110.48     10.27 o
   0   4  12       38.30       27.88     10.28 o
   2   4  12        0.19       -3.40      3.40 o
   4   4  12       12.45       13.29      3.29 o
   6   4  12        1.36       -1.24      4.02 o
   8   4  12        4.84        3.43      3.40 o
  10   4  12       58.32       59.46      5.88 o
  12   4  12        1.84        0.62      4.59 o
  14   4  12        4.61        8.09      4.94 o
  16   4  12        0.78       -2.70      5.42 o
  18   4  12        0.28        7.29      5.93 o
  20   4  12        1.42        6.12      6.56 o
 -31   5  12        3.33       22.70      9.36 o
 -29   5  12      293.73      292.62     18.09 o
 -27   5  12      117.84      148.90     14.58 o
 -25   5  12       15.03       30.89      9.68 o
 -23   5  12       22.09       49.87     11.52 o
 -21   5  12        0.58        0.02      5.87 o
 -19   5  12        6.60       13.12      5.34 o
 -17   5  12        5.26        0.00     16.03 o
 -15   5  12        2.32       -3.56     12.47 o
 -13   5  12        3.73        5.34     11.34 o
 -11   5  12       49.27       65.85     15.71 o
  -9   5  12       31.68       35.36     12.41 o
  -7   5  12       64.90       29.12     12.41 o
  -5   5  12       41.45       30.28     12.59 o
  -3   5  12        0.01       -0.88      2.45 o
  -1   5  12        4.70        2.27      2.49 o
   1   5  12        1.33        2.27      4.73 o
   3   5  12        0.13        0.22      4.15 o
   5   5  12        1.03       -0.16      3.74 o
   7   5  12       11.95       15.87      5.86 o
   9   5  12        1.88        1.25      4.01 o
  11   5  12        0.00        7.90      4.34 o
 -51   1  13        2.44       22.51     10.54 o
 -49   1  13       92.36      100.04     12.62 o
 -47   1  13       36.31       26.85      7.86 o
 -45   1  13        8.92        5.65      6.28 o
 -43   1  13        5.12        4.57      5.73 o
 -41   1  13       31.24       21.59      6.08 o
 -39   1  13      136.55      140.46      8.08 o
 -37   1  13      191.96      209.40      7.91 o
 -35   1  13      178.36      171.29      7.19 o
 -33   1  13      146.04      113.28      4.40 o
 -31   1  13      807.49      617.34      8.90 o
 -29   1  13      241.64      295.81      6.57 o
 -27   1  13      429.64      421.38      7.38 o
 -25   1  13       65.14       71.39      3.05 o
 -23   1  13       28.04       31.71      3.29 o
 -21   1  13      139.61      143.06      4.84 o
 -19   1  13      465.05      487.56      7.67 o
 -17   1  13      937.54      972.63     11.79 o
 -15   1  13     1227.12     1284.63     14.22 o
 -13   1  13      581.37      585.21      6.57 o
 -11   1  13        3.42       26.58      2.05 o
  -9   1  13     1829.37     1848.45     21.40 o
  -7   1  13     2235.07     2270.41     23.96 o
  -5   1  13     1250.93     1283.48     15.49 o
  -3   1  13      320.49      319.16      6.77 o
  -1   1  13        0.30       -0.41      1.86 o
   1   1  13      236.95      250.43      5.33 o
   3   1  13      717.93      711.62     10.23 o
   5   1  13      342.61      341.25      7.77 o
   7   1  13       12.27        5.92      3.78 o
   9   1  13     1503.77     1457.78     18.10 o
  11   1  13      719.01      733.94     11.67 o
  13   1  13      421.71      434.23      9.64 o
  15   1  13      312.98      303.94     12.31 o
  17   1  13      214.55      176.98     10.36 o
  19   1  13      112.91      117.38     11.42 o
  21   1  13       52.49       37.91      7.85 o
  23   1  13       35.22       33.53      8.11 o
  25   1  13      464.76      498.79     18.52 o
  27   1  13      100.92      147.34     13.88 o
  29   1  13        5.59       -6.29     14.08 o
 -48   2  13      106.95      132.61     13.36 o
 -46   2  13      121.98      150.73     13.63 o
 -44   2  13       25.66       29.90      8.69 o
 -42   2  13        6.29        3.77      7.75 o
 -40   2  13        0.01        4.99      7.37 o
 -38   2  13        0.41        0.78      4.36 o
 -36   2  13        2.49       -0.44      4.51 o
 -34   2  13       15.19       13.34      4.01 o
 -32   2  13      364.18      384.36      9.37 o
 -30   2  13      163.14      148.09      6.33 o
 -28   2  13      124.24      115.85      4.92 o
 -26   2  13      136.45      132.45      6.00 o
 -24   2  13        3.51        0.36      2.45 o
 -22   2  13        0.36       -2.41      2.41 o
 -20   2  13       32.06       27.10      3.20 o
 -18   2  13      149.05      137.00      5.19 o
 -16   2  13       46.70       46.00      3.56 o
 -14   2  13        0.26        9.95      2.76 o
 -12   2  13     3773.48     3817.92     31.98 o
 -10   2  13      140.99      135.57      4.92 o
  -8   2  13      356.04      328.43      4.31 o
  -6   2  13      468.07      425.95      5.96 o
  -4   2  13      246.76      238.34      4.79 o
  -2   2  13       10.36        2.99      2.08 o
   0   2  13      138.33      154.63      5.04 o
   2   2  13      360.84      390.00      7.57 o
   4   2  13      229.46      246.99      6.64 o
   6   2  13     2146.81     1965.70     21.81 o
   8   2  13      434.99      415.17      8.70 o
  10   2  13      540.45      514.49      9.72 o
  12   2  13      341.23      351.09     10.33 o
  14   2  13      258.62      284.33      9.82 o
  16   2  13       84.97       98.50      7.65 o
  18   2  13        6.67       18.22      6.55 o
  20   2  13        2.25        2.03      7.04 o
  22   2  13       26.80       22.15      9.77 o
  24   2  13       85.00       88.26     11.14 o
  26   2  13       46.63       74.97     11.60 o
  28   2  13      115.22      144.01     18.11 o
 -45   3  13       22.69       29.81      9.74 o
 -43   3  13       20.85       14.71     10.28 o
 -41   3  13        8.47        0.67      6.45 o
 -39   3  13        2.59        6.43      7.14 o
 -37   3  13        1.54       -2.33      7.46 o
 -35   3  13        1.94        9.00      5.46 o
 -33   3  13        4.33       14.75      5.75 o
 -31   3  13      237.75      297.30     12.30 o
 -29   3  13        0.05        1.54      9.06 o
 -27   3  13      180.08      182.58      8.63 o
 -25   3  13        0.14       -3.42      3.42 o
 -23   3  13      126.49      134.08      6.02 o
 -21   3  13      650.67      634.05     10.90 o
 -19   3  13     1764.93     1596.79     20.82 o
 -17   3  13     2441.47     2324.87     33.58 o
 -15   3  13     2401.14     2292.83     35.46 o
 -13   3  13     1415.45     1381.34     23.82 o
 -11   3  13      810.94      823.92     15.25 o
  -9   3  13       68.71       61.25      6.30 o
  -7   3  13       37.63       36.48      5.14 o
  -5   3  13      113.08      106.54      6.73 o
  -3   3  13       70.43       61.64      3.42 o
  -1   3  13        0.24        0.06      1.99 o
   1   3  13      119.96      108.00      4.68 o
   3   3  13      196.35      181.56      6.03 o
   5   3  13      139.28      118.17      5.53 o
   7   3  13      493.41      390.22      9.59 o
   9   3  13      136.24      115.19      6.07 o
  11   3  13        0.59        1.28      4.03 o
  13   3  13       94.33       95.50      7.50 o
  15   3  13      189.31      185.52      9.87 o
  17   3  13      124.38      109.84     11.83 o
  19   3  13        4.34        9.67      7.64 o
  21   3  13       34.95       47.41     10.26 o
  23   3  13        5.69        9.28     10.05 o
 -40   4  13        1.95      -11.13     11.13 o
 -38   4  13        0.13        0.22      9.36 o
 -36   4  13        3.16       12.29      8.96 o
 -34   4  13       43.17       53.54      9.55 o
 -32   4  13        0.66        6.22      5.17 o
 -30   4  13       97.82       96.88     12.18 o
 -28   4  13       31.39       41.49      6.15 o
 -26   4  13        7.16        5.01      4.78 o
 -24   4  13        1.06       -3.78      3.78 o
 -22   4  13       29.46       18.74      4.27 o
 -20   4  13       21.60       14.14      5.19 o
 -18   4  13       17.93        7.84      4.34 o
 -16   4  13       23.30       13.09      6.04 o
 -14   4  13       33.34       22.82      8.05 o
 -12   4  13      317.70      355.30     17.36 o
 -10   4  13        0.23        4.91      5.03 o
  -8   4  13      293.05      292.82     13.53 o
  -6   4  13        9.92        2.86      7.14 o
  -4   4  13        6.09       -5.16      5.16 o
  -2   4  13       16.30        5.91      5.60 o
   0   4  13      109.35      112.11     10.25 o
   2   4  13      250.57      246.27     14.40 o
   4   4  13      118.96      127.48      5.32 o
   6   4  13      229.65      169.98      6.77 o
   8   4  13        1.14       -3.40      3.40 o
  10   4  13       18.09       11.76      4.94 o
  12   4  13       73.70       84.35     10.62 o
  14   4  13       97.77       96.58      7.99 o
  16   4  13       69.43       69.59      9.43 o
  18   4  13       38.47       26.50      8.01 o
 -31   5  13        1.32       10.20      9.14 o
 -29   5  13        0.02       14.13     10.94 o
 -27   5  13      132.05      157.49     18.72 o
 -25   5  13       20.49       28.84     23.15 o
 -23   5  13        1.82       -8.11      8.11 o
 -21   5  13        0.45        9.35      9.80 o
 -19   5  13        0.88       -1.78     16.03 o
 -17   5  13        1.34       -2.18      3.43 o
 -15   5  13       35.43       31.95     19.59 o
 -13   5  13       37.83       38.11      5.34 o
 -11   5  13        3.02       -0.32     16.92 o
  -9   5  13        0.14       -1.78      5.07 o
  -7   5  13       10.70       10.41      5.12 o
  -5   5  13       55.11       51.69     12.47 o
  -3   5  13       80.34       76.99     13.36 o
  -1   5  13       54.02       36.43      4.85 o
   1   5  13       35.16       26.72      4.90 o
   3   5  13       12.70        7.92      3.72 o
   5   5  13        6.25        5.10      8.34 o
   7   5  13       88.70      111.24      7.30 o
   9   5  13       15.17        5.63      3.78 o
 -50   0  14        1.37        9.14     16.32 o
 -48   0  14        0.52       -1.53      4.63 o
 -46   0  14        0.00       -3.29      3.29 o
 -44   0  14        2.35       -4.10      6.94 o
 -42   0  14        0.25       -2.96      6.00 o
 -40   0  14        2.71        4.46      3.80 o
 -38   0  14        8.85        9.19      3.76 o
 -36   0  14        7.19       -2.69      4.01 o
 -34   0  14       45.14       49.91      4.63 o
 -32   0  14       76.41       92.58      4.96 o
 -30   0  14       78.95      110.90      3.91 o
 -28   0  14        4.03        2.81      2.84 o
 -26   0  14      120.83      140.35      5.72 o
 -24   0  14      718.21      735.91     15.05 o
 -22   0  14      805.16      723.18     11.65 o
 -20   0  14        0.18        0.81      2.36 o
 -18   0  14      641.99      677.98     12.50 o
 -16   0  14       12.20       -1.08      4.70 o
 -14   0  14    30412.91    29106.43    265.85 o
 -12   0  14       47.66       59.63      5.04 o
 -10   0  14      300.56      275.30      6.90 o
  -8   0  14       60.90       45.82      3.46 o
  -6   0  14      582.83      595.22      9.71 o
  -4   0  14     1679.32     1777.99     21.80 o
  -2   0  14      637.32      684.70     12.33 o
   0   0  14        4.21       11.03      2.81 o
   2   0  14       15.99       12.17      3.23 o
   4   0  14      121.43      127.55      7.95 o
   6   0  14      607.67      640.32     12.26 o
   8   0  14      562.88      554.21     13.75 o
  10   0  14     2501.69     2437.87     38.41 o
  12   0  14     1669.93     1636.02     36.76 o
  14   0  14      428.81      404.95     16.41 o
  16   0  14      104.39       74.24     10.18 o
  18   0  14       19.03        7.90     11.15 o
  20   0  14       70.58       99.94     11.45 o
  22   0  14      762.45      926.51     29.31 o
  24   0  14      595.56      661.65     25.67 o
  26   0  14       27.93       29.19     16.03 o
  28   0  14       15.75       19.74     14.96 o
 -51   1  14       15.97       14.00      8.91 o
 -49   1  14        0.14       -8.48      8.48 o
 -47   1  14       52.82       60.74      8.65 o
 -45   1  14       54.36       52.23      7.73 o
 -43   1  14      103.72       96.42      8.76 o
 -41   1  14      105.81      113.10      7.58 o
 -39   1  14        0.58        9.49      4.43 o
 -37   1  14      149.80      151.34      7.27 o
 -35   1  14      553.31      555.24     11.55 o
 -33   1  14      927.88      813.94     13.56 o
 -31   1  14      140.22      160.47      5.37 o
 -29   1  14       20.83       20.86      3.00 o
 -27   1  14       39.11       41.23      3.15 o
 -25   1  14      133.22      144.99      6.33 o
 -23   1  14       71.05       69.33      3.82 o
 -21   1  14        0.19        0.74      2.11 o
 -19   1  14       22.01       13.16      2.36 o
 -17   1  14        6.73       10.53      2.27 o
 -15   1  14      702.04      733.00      8.28 o
 -13   1  14      565.37      634.04      7.15 o
 -11   1  14        6.30        3.07      2.11 o
  -9   1  14     1118.39     1051.96     12.94 o
  -7   1  14      394.98      404.01      7.66 o
  -5   1  14      103.90       85.13      4.17 o
  -3   1  14      672.15      670.45      9.22 o
  -1   1  14      460.31      484.18      9.88 o
   1   1  14      453.28      452.67      9.25 o
   3   1  14     3946.05     3802.94     33.94 o
   5   1  14    14278.83    13006.79    110.02 o
   7   1  14       20.73       20.27      3.35 o
   9   1  14       17.72       25.37      3.70 o
  11   1  14       15.16       10.34      2.97 o
  13   1  14      504.85      479.93     14.08 o
  15   1  14      758.87      707.30     17.96 o
  17   1  14      262.05      228.15     11.96 o
  19   1  14       21.15       17.18      6.98 o
  21   1  14       15.48       12.17      7.22 o
  23   1  14        2.39       -3.34      7.51 o
  25   1  14      201.31      223.58     19.81 o
  27   1  14        3.20       14.41      9.36 o
 -48   2  14        0.08       -8.07      8.07 o
 -46   2  14        0.94        9.85      8.29 o
 -44   2  14       11.04        9.79     10.80 o
 -42   2  14       28.78        8.26     10.54 o
 -40   2  14       46.71       48.70      7.52 o
 -38   2  14       29.18       23.39      6.66 o
 -36   2  14        8.12       15.86      6.08 o
 -34   2  14      583.26      559.50     16.94 o
 -32   2  14        0.65        7.63      4.25 o
 -30   2  14       18.06       28.24      5.04 o
 -28   2  14        9.98        7.95      2.99 o
 -26   2  14       11.79        4.13      3.36 o
 -24   2  14      103.90       94.93      5.06 o
 -22   2  14      336.42      331.31      7.55 o
 -20   2  14      240.46      226.80      6.83 o
 -18   2  14        2.39        0.87      2.59 o
 -16   2  14      106.34       75.03      4.92 o
 -14   2  14     5702.46     6161.70     55.21 o
 -12   2  14        6.23        3.14      2.61 o
 -10   2  14       78.72       81.08      3.41 o
  -8   2  14       22.19       15.39      1.95 o
  -6   2  14      374.14      334.79      5.77 o
  -4   2  14      286.04      265.89      6.04 o
  -2   2  14        0.62        2.54      2.20 o
   0   2  14       49.67       43.69      3.75 o
   2   2  14       61.51       60.03      4.31 o
   4   2  14       98.58       80.69      5.14 o
   6   2  14     1147.21     1030.42     15.30 o
   8   2  14      195.00      171.83      7.54 o
  10   2  14      139.07      139.86      7.26 o
  12   2  14      264.05      266.53      9.43 o
  14   2  14       76.79       63.69      7.75 o
  16   2  14        8.00       -4.86      6.12 o
  18   2  14        0.05        0.67      7.37 o
  20   2  14        6.90        5.83      8.13 o
  22   2  14      286.14      349.03     25.18 o
  24   2  14      247.38      304.91     17.65 o
  26   2  14      200.76      211.14     18.49 o
 -45   3  14       15.29       32.70     11.40 o
 -43   3  14       12.96       18.60      7.52 o
 -41   3  14        3.26        7.70     10.03 o
 -39   3  14        0.58        6.78      6.38 o
 -37   3  14        0.67       -5.91      5.91 o
 -35   3  14       68.91       67.33      8.40 o
 -33   3  14        0.03        7.09      5.80 o
 -31   3  14      292.23      328.87     12.73 o
 -29   3  14       51.55       51.45      6.66 o
 -27   3  14        1.75        8.02      4.30 o
 -25   3  14        4.85       -1.52      3.75 o
 -23   3  14        0.10        1.83      4.24 o
 -21   3  14       11.80        5.41      3.85 o
 -19   3  14       52.20       45.63      4.50 o
 -17   3  14      309.93      311.42     10.88 o
 -15   3  14     1327.17     1431.20     22.89 o
 -13   3  14        7.87        6.90      4.44 o
 -11   3  14       26.17       18.81      4.82 o
  -9   3  14       11.97        8.00      4.10 o
  -7   3  14       33.65       28.24      4.76 o
  -5   3  14       46.77       43.23      5.13 o
  -3   3  14       81.03       79.10      3.81 o
  -1   3  14      176.05      174.86      7.43 o
   1   3  14      259.34      255.86      8.50 o
   3   3  14       38.16       23.53      3.59 o
   5   3  14      564.14      489.71     10.04 o
   7   3  14        1.17        0.36      3.44 o
   9   3  14        0.24        0.45      6.11 o
  11   3  14       21.28       13.96      5.02 o
  13   3  14       39.24       22.35      7.17 o
  15   3  14        9.66       11.21      6.87 o
  17   3  14        0.00        4.64      7.52 o
  19   3  14        0.03        1.55      8.67 o
  21   3  14        7.48        5.56     10.32 o
 -40   4  14        1.26        4.43     10.18 o
 -38   4  14       15.43        2.16      9.90 o
 -36   4  14       21.07       17.51      7.23 o
 -34   4  14      466.95      520.92     17.46 o
 -32   4  14      141.76      140.34     11.67 o
 -30   4  14        7.28       -0.57      5.46 o
 -28   4  14        1.93        0.23      5.42 o
 -26   4  14        3.54        1.77      4.51 o
 -24   4  14       32.69       34.24      6.24 o
 -22   4  14      104.40       89.98      7.14 o
 -20   4  14      106.03       90.21      7.10 o
 -18   4  14       42.31       32.35     10.97 o
 -16   4  14       64.48       68.97      8.74 o
 -14   4  14        5.39        7.54      4.87 o
 -12   4  14      557.00      519.25     18.78 o
 -10   4  14      120.92      115.21      9.60 o
  -8   4  14        0.99       -5.60      5.60 o
  -6   4  14        4.84        4.88      5.35 o
  -4   4  14        4.30        1.46      5.60 o
  -2   4  14        4.37        6.68      5.99 o
   0   4  14        1.61        1.19      5.27 o
   2   4  14       16.03       12.52      6.38 o
   4   4  14      101.69       89.84      4.71 o
   6   4  14       13.99       15.55      4.96 o
   8   4  14        0.38       -0.15      4.12 o
  10   4  14       12.80        6.22      5.79 o
  12   4  14       20.35       18.59      5.74 o
  14   4  14       27.11       18.69      6.19 o
  16   4  14       54.81       64.86      9.98 o
 -31   5  14        8.54        4.71     10.69 o
 -29   5  14        0.33        9.74     10.21 o
 -27   5  14       36.33       33.53     10.14 o
 -25   5  14       55.36       48.09     21.37 o
 -23   5  14       57.62       49.87     21.37 o
 -21   5  14       32.88       33.56      6.61 o
 -19   5  14        6.74        9.80     12.47 o
 -17   5  14        6.23        1.10      6.23 o
 -15   5  14      254.25      258.35     34.73 o
 -13   5  14        8.22        2.47     13.36 o
 -11   5  14        1.57        0.43      4.94 o
  -9   5  14        0.00       -5.14      8.35 o
  -7   5  14        0.90       -4.70      4.70 o
  -5   5  14        8.06       11.65      6.11 o
  -3   5  14       29.79       23.87      6.34 o
  -1   5  14       26.79       21.06     10.69 o
   1   5  14        0.03       -5.18      5.18 o
   3   5  14       21.80       19.09      5.41 o
   5   5  14       14.58        8.91      5.46 o
   7   5  14       22.87        8.65      7.20 o
 -51   1  15        1.33       12.50      8.66 o
 -49   1  15        9.38       18.29      9.08 o
 -47   1  15       72.96       80.46     13.11 o
 -45   1  15      140.49      160.77     12.26 o
 -43   1  15      147.95      153.10      8.77 o
 -41   1  15      160.51      158.20     10.37 o
 -39   1  15      234.55      229.88     12.06 o
 -37   1  15      425.28      406.42     10.14 o
 -35   1  15       59.83       93.73      5.87 o
 -33   1  15      471.63      427.47      9.93 o
 -31   1  15      132.27      121.48      6.28 o
 -29   1  15       53.37       50.30      3.93 o
 -27   1  15      240.26      233.53      6.73 o
 -25   1  15      153.40      159.40      5.92 o
 -23   1  15        2.30        0.42      2.17 o
 -21   1  15        2.17       -2.16      2.16 o
 -19   1  15        0.04        4.71      2.35 o
 -17   1  15     1100.19     1003.30     11.87 o
 -15   1  15     1117.31     1183.49     11.74 o
 -13   1  15      510.81      538.80      7.02 o
 -11   1  15      457.86      448.56      7.28 o
  -9   1  15      406.05      410.49      7.62 o
  -7   1  15      423.01      422.16      8.15 o
  -5   1  15      359.38      343.94      7.33 o
  -3   1  15       70.90       76.19      3.73 o
  -1   1  15       14.46       11.67      2.38 o
   1   1  15      291.27      289.09      9.20 o
   3   1  15     1881.52     1900.16     20.88 o
   5   1  15      458.01      416.58      8.20 o
   7   1  15       64.00       55.72      3.77 o
   9   1  15       16.39       15.08      3.19 o
  11   1  15        0.35        0.37      3.68 o
  13   1  15       13.55        3.91      5.96 o
  15   1  15        1.90       -5.32      5.32 o
  17   1  15       16.22       17.64      6.65 o
  19   1  15       78.21       83.73      8.49 o
  21   1  15       61.14       71.69      9.45 o
  23   1  15        1.25        7.12      8.12 o
  25   1  15        0.36        3.28      9.19 o
 -48   2  15       18.35       33.05     12.37 o
 -46   2  15       34.22       16.00      8.74 o
 -44   2  15       30.99       27.34      8.93 o
 -42   2  15        0.07       -3.27      6.95 o
 -40   2  15       24.86       15.54      6.27 o
 -38   2  15       41.32       48.59      9.51 o
 -36   2  15      720.24      708.24     19.54 o
 -34   2  15       33.99       32.91      7.00 o
 -32   2  15       62.52       47.38      6.28 o
 -30   2  15      458.36      447.36     14.34 o
 -28   2  15      373.57      353.47      8.91 o
 -26   2  15      113.46      115.70      5.55 o
 -24   2  15        5.97        1.21      2.86 o
 -22   2  15       44.56       43.41      3.93 o
 -20   2  15       80.15       94.91      4.61 o
 -18   2  15       56.71       68.52      4.03 o
 -16   2  15       12.84        4.08      2.73 o
 -14   2  15       53.41       53.21      3.65 o
 -12   2  15        0.40       -2.59      2.59 o
 -10   2  15       76.18       77.11      3.50 o
  -8   2  15      248.49      253.00      6.15 o
  -6   2  15      432.50      409.02      6.65 o
  -4   2  15      356.81      341.05      8.78 o
  -2   2  15      136.21      120.45      4.11 o
   0   2  15       55.36       60.85      4.50 o
   2   2  15      408.79      332.50      9.17 o
   4   2  15      113.69       76.66      5.71 o
   6   2  15       17.92       21.88      4.40 o
   8   2  15       55.72       58.37      5.38 o
  10   2  15      301.31      304.32     12.06 o
  12   2  15      587.31      560.50     16.11 o
  14   2  15      522.39      520.06     18.34 o
  16   2  15      204.41      228.50     12.79 o
  18   2  15       12.93        4.02      7.89 o
  20   2  15      344.32      451.19     19.33 o
  22   2  15      493.67      534.51     21.33 o
  24   2  15        0.44       13.90     11.40 o
 -45   3  15        1.49       -7.03      7.03 o
 -43   3  15        1.99        3.82      8.23 o
 -41   3  15        2.07       10.62      7.25 o
 -39   3  15       23.07       19.29      7.11 o
 -37   3  15       21.20       30.64      8.74 o
 -35   3  15      295.69      272.52     14.10 o
 -33   3  15       14.47       18.37      6.42 o
 -31   3  15        0.25        5.55      5.99 o
 -29   3  15        5.76       -1.07      5.06 o
 -27   3  15        5.06        0.45      4.47 o
 -25   3  15        3.00       -4.37      4.37 o
 -23   3  15       46.91       45.43      6.24 o
 -21   3  15      380.55      373.10     10.31 o
 -19   3  15     1155.62     1122.82     20.92 o
 -17   3  15     4114.28     4238.91     57.14 o
 -15   3  15      471.08      379.79      9.27 o
 -13   3  15      532.51      482.29     14.21 o
 -11   3  15        1.62       -4.97      4.97 o
  -9   3  15       63.30       42.70      8.62 o
  -7   3  15       21.01        2.04      3.85 o
  -5   3  15        5.07       -1.75      6.23 o
  -3   3  15      104.21      104.78      8.19 o
  -1   3  15      318.29      314.67      7.74 o
   1   3  15      137.57      115.01      6.47 o
   3   3  15      621.92      576.81     11.08 o
   5   3  15       76.49       67.07      5.26 o
   7   3  15       36.33       35.39      5.08 o
   9   3  15       61.97       73.90      7.97 o
  11   3  15       34.67       16.80      7.00 o
  13   3  15        2.38        8.70      7.17 o
  15   3  15        0.02       -2.98      7.17 o
  17   3  15       12.24        3.05      9.66 o
  19   3  15       58.23       67.66     13.15 o
  21   3  15        4.28       23.93     11.23 o
 -38   4  15       13.11       18.92      6.88 o
 -36   4  15        8.39       28.43      7.61 o
 -34   4  15       83.85      115.63     10.32 o
 -32   4  15        6.19       -0.76      6.13 o
 -30   4  15      113.84      115.88     10.12 o
 -28   4  15       54.62       54.48      7.05 o
 -26   4  15        4.57        7.45      5.48 o
 -24   4  15        2.87       -4.29      4.88 o
 -22   4  15       15.60       11.24      5.13 o
 -20   4  15       94.00      103.15     13.88 o
 -18   4  15       44.31       61.12      8.22 o
 -16   4  15       71.76       52.73      8.07 o
 -14   4  15       40.22       27.28      6.95 o
 -12   4  15       18.19        5.78      6.94 o
 -10   4  15       42.49       38.66      7.59 o
  -8   4  15       67.35       74.70     10.28 o
  -6   4  15       66.48       73.60     10.19 o
  -4   4  15       10.50        7.48      6.16 o
  -2   4  15        6.44       -2.51     10.54 o
   0   4  15       11.96        7.77      6.25 o
   2   4  15       42.87       23.89      6.62 o
   4   4  15       15.46       27.26      3.85 o
   6   4  15        8.83       11.90      5.13 o
   8   4  15        7.92        7.14      4.79 o
  10   4  15       13.50       11.62      8.99 o
  12   4  15       19.16       20.26      6.27 o
  14   4  15       39.03       43.46      8.73 o
 -29   5  15        0.10       10.69     19.59 o
 -27   5  15        0.44        8.91     17.81 o
 -25   5  15        0.57       -2.67      8.91 o
 -23   5  15        0.02       -3.56      5.12 o
 -21   5  15        1.49        2.19      8.02 o
 -19   5  15        1.65       -3.70      5.12 o
 -17   5  15       23.50       14.10      6.27 o
 -15   5  15        3.41       -1.11      6.14 o
 -13   5  15        1.24       -4.12      5.92 o
 -11   5  15       28.73       21.92      6.32 o
  -9   5  15       20.25       15.66      7.38 o
  -7   5  15        0.79       -4.70      4.91 o
  -5   5  15        0.34       -5.36      6.11 o
  -3   5  15        0.88       -0.32      9.58 o
  -1   5  15       24.93       33.06      7.81 o
   1   5  15       33.82       65.70     22.20 o
   3   5  15        0.01       -0.89      6.09 o
   5   5  15        4.17        5.52      4.92 o
 -50   0  16       24.48       14.59     12.14 o
 -48   0  16       16.59       13.09     12.41 o
 -46   0  16        1.76       -9.16      9.16 o
 -44   0  16        6.30       -5.55     10.21 o
 -42   0  16        0.75        7.48      7.89 o
 -40   0  16        0.25        2.28      5.14 o
 -38   0  16      796.13      740.79     17.78 o
 -36   0  16      109.60      108.82      8.79 o
 -34   0  16      204.04      216.09      9.38 o
 -32   0  16       43.64       45.12      8.12 o
 -30   0  16       24.01       33.36      6.29 o
 -28   0  16      232.27      260.21      9.11 o
 -26   0  16     1076.05     1087.58     16.32 o
 -24   0  16     1880.84     1844.42     26.11 o
 -22   0  16     1309.43     1365.12     18.62 o
 -20   0  16        0.51        4.46      2.79 o
 -18   0  16     1267.49     1237.97     19.15 o
 -16   0  16      199.10      181.78      6.70 o
 -14   0  16      158.48      145.76      5.82 o
 -12   0  16       56.70       68.10      4.47 o
 -10   0  16       44.25       58.46      4.47 o
  -8   0  16      332.43      374.68      8.99 o
  -6   0  16      994.25     1047.85     17.05 o
  -4   0  16      377.01      388.55      9.27 o
  -2   0  16      649.63      524.79     11.16 o
   0   0  16    15021.22    13819.49    155.10 o
   2   0  16     1452.79     1358.46     24.35 o
   4   0  16      806.08      758.49     19.80 o
   6   0  16      892.37      871.90     21.87 o
   8   0  16     1492.91     1464.24     30.84 o
  10   0  16     1277.19     1306.97     29.12 o
  12   0  16      504.85      456.21     23.53 o
  14   0  16      162.76      147.43     15.80 o
  16   0  16      116.82      104.41     15.41 o
  18   0  16       89.32       69.92     20.48 o
  20   0  16       26.72        4.35     24.94 o
  22   0  16       69.69       79.67     29.39 o
  24   0  16      181.46      208.05     23.07 o
 -49   1  16        6.00       12.97      8.64 o
 -47   1  16       20.72       11.26      8.22 o
 -45   1  16       52.68       60.65      9.77 o
 -43   1  16       52.24       50.20      5.49 o
 -41   1  16        2.61        6.70      4.33 o
 -39   1  16      112.97       92.92      6.06 o
 -37   1  16      295.48      294.06     10.61 o
 -35   1  16      462.35      456.31     11.02 o
 -33   1  16      433.62      438.65     15.21 o
 -31   1  16      388.17      405.50     10.84 o
 -29   1  16      212.48      226.98      8.98 o
 -27   1  16       75.06       66.31      4.53 o
 -25   1  16        1.37       -1.17      2.53 o
 -23   1  16        0.61       -0.76      2.33 o
 -21   1  16      401.07      402.03      8.14 o
 -19   1  16     5749.85     5645.54     50.51 o
 -17   1  16     1019.90      987.06     10.57 o
 -15   1  16       24.72       18.42      2.45 o
 -13   1  16        9.98        7.04      2.36 o
 -11   1  16      229.83      212.11      6.01 o
  -9   1  16      390.87      394.31      9.54 o
  -7   1  16      169.83      188.12      6.08 o
  -5   1  16      107.62      124.94      4.54 o
  -3   1  16      323.31      326.94      7.53 o
  -1   1  16      608.04      561.81      8.88 o
   1   1  16     1873.28     1778.89     23.32 o
   3   1  16      141.58      132.21      6.01 o
   5   1  16        4.04        1.41      3.05 o
   7   1  16       36.20       41.03      3.86 o
   9   1  16       94.12       82.31      5.58 o
  11   1  16        0.06        1.12      5.05 o
  13   1  16      137.84      145.28      9.94 o
  15   1  16      135.63      141.61      9.24 o
  17   1  16        0.29       -5.83      6.35 o
  19   1  16      357.69      423.19     22.90 o
  21   1  16        5.34        3.31      7.40 o
  23   1  16      132.88      147.88     12.59 o
 -48   2  16        9.48        4.29      8.34 o
 -46   2  16        5.56       10.90      8.68 o
 -44   2  16        0.10       -7.97      7.98 o
 -42   2  16        0.73        0.00      8.40 o
 -40   2  16       12.11       12.52      6.79 o
 -38   2  16       92.64      108.95     12.08 o
 -36   2  16       25.75       31.33      6.91 o
 -34   2  16      106.18      101.18      8.84 o
 -32   2  16      251.21      240.27     12.85 o
 -30   2  16      195.45      179.43      9.07 o
 -28   2  16       89.39       79.98      5.60 o
 -26   2  16       23.76       26.44      4.01 o
 -24   2  16        0.00       -2.66      2.90 o
 -22   2  16      114.52      123.24      5.49 o
 -20   2  16      595.85      652.03     15.95 o
 -18   2  16      356.49      374.54      8.31 o
 -16   2  16      497.19      516.74      9.36 o
 -14   2  16      239.96      219.32      7.46 o
 -12   2  16      284.71      282.27      6.95 o
 -10   2  16       60.43       58.29      3.41 o
  -8   2  16      133.49      138.84      4.90 o
  -6   2  16      962.15      949.77     12.31 o
  -4   2  16     1305.90     1284.66     14.49 o
  -2   2  16       57.77       72.48      4.51 o
   0   2  16     4807.66     4202.48     49.60 o
   2   2  16      203.09      247.31      8.61 o
   4   2  16      454.68      447.83     10.98 o
   6   2  16      397.07      395.26     12.04 o
   8   2  16      257.67      257.07      9.36 o
  10   2  16      191.26      172.67     10.27 o
  12   2  16      104.24       92.41     10.67 o
  14   2  16       13.46       17.47      6.90 o
  16   2  16        1.32        5.92      7.80 o
  18   2  16      326.31      381.16     17.78 o
  20   2  16      148.90      157.90     19.87 o
  22   2  16        4.80       -3.15     11.85 o
 -45   3  16        7.53        7.86     14.45 o
 -43   3  16        4.51        6.04      9.35 o
 -41   3  16        8.25        1.53      9.68 o
 -39   3  16      261.15      248.75     17.12 o
 -37   3  16       18.07       33.42      7.48 o
 -35   3  16       16.79       22.22      7.36 o
 -33   3  16       11.12        7.46      6.07 o
 -31   3  16        0.39        4.82      5.91 o
 -29   3  16        1.84       -4.94      5.68 o
 -27   3  16        0.60       -3.35      5.68 o
 -25   3  16        8.36        2.92      4.64 o
 -23   3  16        0.14       -4.35      4.65 o
 -21   3  16       16.65       16.18      4.14 o
 -19   3  16      489.48      572.44     19.90 o
 -17   3  16        0.25        7.91      4.63 o
 -15   3  16      264.84      263.93     14.07 o
 -13   3  16      148.15      130.05      7.26 o
 -11   3  16       19.50        4.56      5.34 o
  -9   3  16        5.08       -2.52      6.90 o
  -7   3  16       13.42        2.38      6.28 o
  -5   3  16        0.01        0.99      3.56 o
  -3   3  16      107.62      103.83      5.92 o
  -1   3  16       38.95       57.50      4.24 o
   1   3  16      855.42      824.41     15.18 o
   3   3  16      166.50      169.09     12.08 o
   5   3  16        3.88        0.70      5.40 o
   7   3  16       35.69       54.69     12.85 o
   9   3  16       60.58       55.78      8.13 o
  11   3  16      109.22      110.78     11.31 o
  13   3  16      118.07      124.36     11.03 o
  15   3  16       43.45       36.48      8.84 o
  17   3  16       82.50      119.66     14.45 o
  19   3  16        3.86        9.27     12.04 o
 -38   4  16        0.04        3.62      7.97 o
 -36   4  16       42.55       37.90      8.07 o
 -34   4  16        0.14       -1.40      6.18 o
 -32   4  16       20.25       33.02      8.23 o
 -30   4  16       11.14        3.56      6.43 o
 -28   4  16        9.98        7.10      6.25 o
 -26   4  16       17.75       17.14      6.01 o
 -24   4  16        9.13        2.11      5.07 o
 -22   4  16       14.58        4.50      6.38 o
 -20   4  16      221.34      201.08     13.63 o
 -18   4  16        3.80       21.26      6.52 o
 -16   4  16        7.15        6.16      6.42 o
 -14   4  16       10.41       12.79      6.07 o
 -12   4  16       43.35       38.70      7.26 o
 -10   4  16       38.94       36.45      7.73 o
  -8   4  16        3.32        0.77      6.28 o
  -6   4  16       12.58        0.20      5.88 o
  -4   4  16       49.66       45.58      7.74 o
  -2   4  16      236.41      200.77     14.65 o
   0   4  16       24.58       35.62      7.97 o
   2   4  16        0.09       -1.37      7.05 o
   4   4  16       36.22       42.33      9.27 o
   6   4  16      145.87      137.67     12.24 o
   8   4  16      214.82      218.40     11.47 o
  10   4  16      183.94      208.17     14.45 o
  12   4  16      127.43      134.65     11.13 o
 -27   5  16        6.83       -4.58      8.02 o
 -25   5  16        5.98        2.97      8.91 o
 -23   5  16        8.73        1.10      6.51 o
 -21   5  16        3.44       -6.27      6.27 o
 -19   5  16        2.51       -4.95      6.20 o
 -17   5  16        4.19       -6.01      6.18 o
 -15   5  16        1.12        0.22      8.45 o
 -13   5  16       44.79       32.23      7.49 o
 -11   5  16       48.00       59.23      8.93 o
  -9   5  16       17.62       10.24     12.91 o
  -7   5  16        5.75        9.11      7.38 o
  -5   5  16        0.54        7.12      8.82 o
  -3   5  16        2.55       -5.05      7.38 o
  -1   5  16       29.14       13.52      7.81 o
   1   5  16      124.22      146.17     27.32 o
 -49   1  17        2.01        8.83      5.49 o
 -47   1  17       21.62       26.73      6.12 o
 -45   1  17       58.38       55.40      8.17 o
 -43   1  17       51.41       47.66      5.79 o
 -41   1  17       63.30       37.03      5.94 o
 -39   1  17       41.27       29.50      5.40 o
 -37   1  17        5.22        4.34      4.62 o
 -35   1  17       60.26       50.85      5.36 o
 -33   1  17       66.39       54.77     12.78 o
 -31   1  17       29.97       33.00      4.43 o
 -29   1  17        0.49       -0.19      3.38 o
 -27   1  17       72.61       77.31      5.36 o
 -25   1  17      175.64      177.48      6.39 o
 -23   1  17        9.75        9.12      2.89 o
 -21   1  17       40.07       60.69      4.17 o
 -19   1  17       65.55       59.71      3.96 o
 -17   1  17       13.51        5.27      2.16 o
 -15   1  17       21.54       20.49      2.32 o
 -13   1  17       62.38       62.58      3.64 o
 -11   1  17       22.20       16.96      2.96 o
  -9   1  17        9.93        2.86      2.81 o
  -7   1  17      109.49      119.51      4.84 o
  -5   1  17       34.07       45.92      3.58 o
  -3   1  17      180.90      246.77      6.98 o
  -1   1  17      361.85      308.38      9.01 o
   1   1  17       28.09       29.44      4.63 o
   3   1  17       12.20       16.13      3.40 o
   5   1  17       14.45       21.52      4.07 o
   7   1  17        5.71       -1.04      3.85 o
   9   1  17       12.42       16.38      5.80 o
  11   1  17       36.14       51.58      6.46 o
  13   1  17       29.89       28.29      8.17 o
  15   1  17       30.72       46.79      8.12 o
  17   1  17      399.64      441.27     16.61 o
  19   1  17       27.69       50.59      8.95 o
  21   1  17       42.82       53.07     10.43 o
 -48   2  17        7.46       -9.37      9.58 o
 -46   2  17        3.97       -3.64      9.35 o
 -44   2  17        3.74        5.21     12.14 o
 -42   2  17       10.01        5.56      6.98 o
 -40   2  17       46.95       51.45      8.40 o
 -38   2  17       24.35       25.48      7.26 o
 -36   2  17        7.05        7.60      6.35 o
 -34   2  17        3.95       -4.37      5.34 o
 -32   2  17        0.44       -4.36      5.42 o
 -30   2  17        5.08        6.72      4.70 o
 -28   2  17        2.04       -3.98      3.98 o
 -26   2  17       37.39       35.78      4.73 o
 -24   2  17      106.78       98.86      5.51 o
 -22   2  17       16.70       43.66      4.06 o
 -20   2  17     1368.60     1492.53     18.38 o
 -18   2  17      173.88      164.29      6.03 o
 -16   2  17       21.01       12.24      3.49 o
 -14   2  17        8.21        9.96      3.07 o
 -12   2  17       51.21       45.07      3.58 o
 -10   2  17      170.97      183.05      5.97 o
  -8   2  17      147.59      150.56      5.18 o
  -6   2  17       46.39       43.51      4.31 o
  -4   2  17      785.55      713.17     13.06 o
  -2   2  17     1195.87     1098.85     18.85 o
   0   2  17        0.58        1.43      3.90 o
   2   2  17       88.60      105.64     10.44 o
   4   2  17       58.68       66.84      5.82 o
   6   2  17       57.67       56.87      5.78 o
   8   2  17       35.79       47.02      7.55 o
  10   2  17        0.53       -5.61      5.61 o
  12   2  17       51.05       50.90     10.23 o
  14   2  17       48.14       50.75      8.95 o
  16   2  17      466.13      544.19     20.31 o
  18   2  17       13.90        9.71      8.63 o
  20   2  17       61.74       47.03     25.02 o
 -43   3  17       22.26       37.39     15.95 o
 -41   3  17      131.56      164.81     15.54 o
 -39   3  17        8.63        4.50      9.36 o
 -37   3  17       36.01       49.11     10.75 o
 -35   3  17        3.83       -0.20      8.02 o
 -33   3  17       12.48        7.05     12.16 o
 -31   3  17        5.25        3.78      6.35 o
 -29   3  17        8.54        1.65      4.92 o
 -27   3  17        7.32        4.28      4.88 o
 -25   3  17        1.77       -4.24      4.24 o
 -23   3  17        3.06       17.08      4.83 o
 -21   3  17      243.17      196.03     10.36 o
 -19   3  17      190.01      165.94      7.38 o
 -17   3  17       66.20       54.44      5.04 o
 -15   3  17        8.82        6.17      5.45 o
 -13   3  17       32.34       26.19      6.47 o
 -11   3  17      127.83      106.07      8.80 o
  -9   3  17      232.74      199.57     12.46 o
  -7   3  17      128.56      117.02      9.19 o
  -5   3  17        6.50        4.36      5.26 o
  -3   3  17      117.57      153.18     12.47 o
  -1   3  17      337.18      261.63      8.85 o
   1   3  17      111.07       91.25      6.64 o
   3   3  17       69.14       91.17      9.42 o
   5   3  17      200.31      226.44     11.59 o
   7   3  17      111.05      131.59     12.60 o
   9   3  17        8.84       18.75      7.00 o
  11   3  17        1.18       -6.70      6.70 o
  13   3  17       17.55       15.83      8.25 o
  15   3  17       72.93      102.08     16.66 o
  17   3  17      390.28      493.56     57.89 o
 -38   4  17        4.35        0.35      7.17 o
 -36   4  17        1.39        1.30      7.04 o
 -34   4  17       17.52        9.31      7.25 o
 -32   4  17       42.03       51.16      8.29 o
 -30   4  17       10.41        2.12      6.35 o
 -28   4  17        0.20       -9.51      9.51 o
 -26   4  17       23.29        4.91      7.23 o
 -24   4  17       84.39       73.49      9.40 o
 -22   4  17       19.57       12.09      6.59 o
 -20   4  17       69.01       67.38      9.23 o
 -18   4  17        2.56        3.46      7.68 o
 -16   4  17        0.03       -1.82      6.11 o
 -14   4  17        1.64        3.24      6.19 o
 -12   4  17        7.54        2.07      5.99 o
 -10   4  17        1.75       -2.25      6.04 o
  -8   4  17       11.87       28.78      7.64 o
  -6   4  17      204.23      201.46     13.31 o
  -4   4  17       18.86       27.38      7.61 o
  -2   4  17      233.86      258.58     17.56 o
   0   4  17       33.49       24.86      9.27 o
   2   4  17        5.04       -6.19      7.49 o
   4   4  17        0.06       11.58      8.73 o
   6   4  17        0.40        3.36      5.32 o
   8   4  17        0.63       -3.72      6.22 o
  10   4  17        1.90        8.95      8.59 o
 -27   5  17        7.27        3.56     19.59 o
 -25   5  17       11.95        8.43     12.47 o
 -23   5  17       65.51       75.56     10.29 o
 -21   5  17        1.83        4.01      9.97 o
 -19   5  17        1.01        6.37      6.34 o
 -17   5  17       12.35       21.40      8.39 o
 -15   5  17       40.08       45.74     10.21 o
 -13   5  17       40.55       46.73      8.95 o
 -11   5  17       12.83       24.09      8.52 o
  -9   5  17        0.14        2.93      8.67 o
  -7   5  17       21.64       15.28      7.38 o
  -5   5  17      127.85      115.45     12.54 o
  -3   5  17       95.09       99.85     13.46 o
  -1   5  17        0.01        9.33     11.23 o
 -50   0  18        1.12       -5.34     19.59 o
 -48   0  18        0.02       30.28     23.15 o
 -46   0  18        3.45        7.12     11.52 o
 -44   0  18       40.28       51.33     10.57 o
 -42   0  18      110.18       99.74     11.25 o
 -40   0  18      406.70      410.83     44.53 o
 -38   0  18      242.53      294.42     40.08 o
 -36   0  18       25.63       42.55     10.21 o
 -34   0  18      411.57      467.20     37.40 o
 -32   0  18      687.07      644.14     23.96 o
 -30   0  18      282.08      301.10     16.14 o
 -28   0  18      182.30      218.12     20.48 o
 -26   0  18      947.17      852.77     34.73 o
 -24   0  18     3557.55     3047.71     47.82 o
 -22   0  18     4055.91     3965.24     50.18 o
 -20   0  18     1122.26     1147.23     21.07 o
 -18   0  18      638.88      696.62     19.80 o
 -16   0  18      518.52      532.61     18.51 o
 -14   0  18      372.67      382.43     12.04 o
 -12   0  18      354.37      371.69     10.22 o
 -10   0  18      591.75      650.18     19.78 o
  -8   0  18     1073.22     1059.03     33.42 o
  -6   0  18     1575.90     1475.57     25.93 o
  -4   0  18      655.11      611.90     15.21 o
  -2   0  18      471.44      446.23     12.64 o
   0   0  18     1472.80     1367.42     29.46 o
   2   0  18      740.67      691.67     19.55 o
   4   0  18      221.20      217.69     14.79 o
   6   0  18       61.63       61.78      9.94 o
   8   0  18        5.77       19.93      6.83 o
  10   0  18       11.83        0.00     14.25 o
  12   0  18        4.76       -4.23      9.84 o
  14   0  18       10.14        7.41     11.52 o
  16   0  18       18.84        6.41     12.41 o
  18   0  18        1.79       12.47     12.59 o
  20   0  18        9.27        5.34     13.68 o
 -49   1  18        2.32       -0.96      5.88 o
 -47   1  18        1.15       -2.28      5.94 o
 -45   1  18        0.30        0.91      5.36 o
 -43   1  18      222.08      205.58     11.26 o
 -41   1  18       85.59       78.75      8.17 o
 -39   1  18        5.54        8.33      4.66 o
 -37   1  18       10.75        6.57      4.58 o
 -35   1  18        1.37        4.54      3.83 o
 -33   1  18        6.37        3.26      3.84 o
 -31   1  18        6.41        2.60      3.56 o
 -29   1  18        0.33        2.82      3.43 o
 -27   1  18       43.37       47.25      3.86 o
 -25   1  18      244.74      238.61      9.00 o
 -23   1  18       82.88      102.49      6.34 o
 -21   1  18      458.19      444.10     10.18 o
 -19   1  18     1181.31     1211.30     15.12 o
 -17   1  18      157.10      160.28      5.55 o
 -15   1  18       25.56       26.13      3.28 o
 -13   1  18      186.23      176.61      7.08 o
 -11   1  18      197.69      197.46      6.94 o
  -9   1  18      255.33      246.58      7.18 o
  -7   1  18      598.33      529.16      9.76 o
  -5   1  18     4399.13     3855.99     39.31 o
  -3   1  18      115.64       72.86      5.55 o
  -1   1  18       11.36       16.70      3.84 o
   1   1  18        8.80        4.71      3.59 o
   3   1  18        0.56        1.42      3.85 o
   5   1  18        3.35        0.07      3.80 o
   7   1  18       35.00       33.16      4.92 o
   9   1  18       15.00       -1.09      6.78 o
  11   1  18        0.69        0.57      7.17 o
  13   1  18        0.49        1.07      7.97 o
  15   1  18      150.25      184.36     14.28 o
  17   1  18        2.74       -1.61      8.50 o
  19   1  18       20.22       29.38     10.65 o
 -48   2  18        2.07       10.09     10.58 o
 -46   2  18       17.73       13.79      9.69 o
 -44   2  18       85.68       93.69     13.18 o
 -42   2  18        0.55       -3.44      8.30 o
 -40   2  18        0.25       -1.68      6.63 o
 -38   2  18        3.91       -4.08      6.32 o
 -36   2  18        0.13        5.43      6.16 o
 -34   2  18        5.46        4.84      6.06 o
 -32   2  18       31.62       33.28      6.65 o
 -30   2  18        8.79        1.76      4.58 o
 -28   2  18       15.87       10.11      4.50 o
 -26   2  18       42.55       37.78      4.80 o
 -24   2  18     2533.08     2821.86     36.84 o
 -22   2  18       28.04       17.38      4.71 o
 -20   2  18      512.21      521.46     10.47 o
 -18   2  18      298.63      284.05     10.18 o
 -16   2  18      171.08      151.58      6.19 o
 -14   2  18      296.97      303.05     11.00 o
 -12   2  18      494.05      488.10      9.16 o
 -10   2  18      274.27      253.23      6.89 o
  -8   2  18        3.99       -0.95      3.38 o
  -6   2  18       11.06       18.31      3.87 o
  -4   2  18     1254.10     1219.41     18.71 o
  -2   2  18       88.36       84.96      6.08 o
   0   2  18       24.97       19.02      5.72 o
   2   2  18        1.73        3.01      4.13 o
   4   2  18       28.17       30.04      4.90 o
   6   2  18      107.69      111.93      7.71 o
   8   2  18      218.59      211.31     10.13 o
  10   2  18      312.95      276.28     11.78 o
  12   2  18      444.94      438.12     16.72 o
  14   2  18       22.70       37.89      9.49 o
  16   2  18      130.14      174.50     15.50 o
  18   2  18        1.64        5.77      9.79 o
 -43   3  18        0.13       -6.19     10.03 o
 -41   3  18       87.86      104.57     13.41 o
 -39   3  18        0.00        5.58      9.53 o
 -37   3  18       13.78        8.91      9.11 o
 -35   3  18       19.97       12.00      8.30 o
 -33   3  18       33.23       43.90      9.53 o
 -31   3  18       38.85       59.38      9.68 o
 -29   3  18       13.20       20.56      7.11 o
 -27   3  18        7.53        7.57      8.61 o
 -25   3  18        1.34        0.95      8.98 o
 -23   3  18        8.31       20.61      7.40 o
 -21   3  18        6.33       11.81      5.07 o
 -19   3  18       32.19       46.27      5.70 o
 -17   3  18        0.40        3.64      5.73 o
 -15   3  18        3.00        5.70      7.04 o
 -13   3  18        1.88       -0.22      6.96 o
 -11   3  18        4.58        7.49      6.87 o
  -9   3  18       21.16       21.94      8.32 o
  -7   3  18       70.17       73.88     12.59 o
  -5   3  18      220.17      225.04     19.80 o
  -3   3  18       92.30      107.45      5.91 o
  -1   3  18        4.88       -2.55      4.14 o
   1   3  18        6.26        1.56      4.99 o
   3   3  18        0.01        0.58      5.91 o
   5   3  18       24.70       26.77      6.91 o
   7   3  18       33.98       21.28      7.74 o
   9   3  18        4.66       -1.05      6.35 o
  11   3  18        5.80        1.36      7.36 o
  13   3  18      438.37      513.74     42.64 o
 -36   4  18        0.03        1.02      7.20 o
 -34   4  18        0.09       -6.05      6.05 o
 -32   4  18        0.18       -6.37      6.37 o
 -30   4  18        1.93        4.41      6.25 o
 -28   4  18       17.94       10.88      7.94 o
 -26   4  18       62.00       59.84     17.88 o
 -24   4  18      167.20      142.06     13.53 o
 -22   4  18      372.53      365.30     17.19 o
 -20   4  18      152.46      142.38     11.63 o
 -18   4  18       81.10       92.83     10.28 o
 -16   4  18       52.93       56.29     12.91 o
 -14   4  18       25.00       17.13      8.48 o
 -12   4  18        2.71       -4.67      9.25 o
 -10   4  18        0.57       -2.08      7.71 o
  -8   4  18        1.57        3.12      7.27 o
  -6   4  18      348.51      404.69     26.78 o
  -4   4  18      282.79      294.38     18.17 o
  -2   4  18        1.10      -13.22     13.22 o
   0   4  18        4.16       10.73      8.59 o
   2   4  18        4.50        1.24     14.44 o
   4   4  18       10.01       27.61     16.37 o
   6   4  18       34.99       40.02      8.00 o
   8   4  18       61.36      148.71     40.97 o
 -23   5  18        2.01        9.70      7.58 o
 -21   5  18       10.43       15.19      7.58 o
 -19   5  18       32.73       45.48      9.92 o
 -17   5  18       16.33       15.05      8.84 o
 -15   5  18        1.41       -6.27      6.27 o
 -13   5  18        0.11        3.57      9.65 o
 -11   5  18        1.45       -7.20      7.46 o
  -9   5  18       27.90       26.96      8.84 o
  -7   5  18       61.78       59.72     20.35 o
 -49   1  19        1.74        1.30      5.01 o
 -47   1  19        0.03        0.56      4.92 o
 -45   1  19       16.41       10.79     11.78 o
 -43   1  19       79.12       69.61      6.90 o
 -41   1  19        0.93        3.60      4.16 o
 -39   1  19      101.86       80.22      6.38 o
 -37   1  19      192.34      172.71      8.73 o
 -35   1  19      142.24      146.18     11.23 o
 -33   1  19       30.55       28.25      4.06 o
 -31   1  19        0.70       -0.26      3.59 o
 -29   1  19       11.78       12.40      5.62 o
 -27   1  19       56.42       62.35      6.12 o
 -25   1  19      444.61      485.21     12.03 o
 -23   1  19       79.59       73.24      5.47 o
 -21   1  19       14.50        9.08      3.85 o
 -19   1  19       13.10       15.37      3.31 o
 -17   1  19       53.37       56.76      3.90 o
 -15   1  19      149.41      151.04      6.14 o
 -13   1  19      147.34      148.02      5.91 o
 -11   1  19      108.63      116.07      5.75 o
  -9   1  19      324.90      295.69      7.37 o
  -7   1  19     1031.86     1033.90     16.50 o
  -5   1  19        0.02        1.41      3.79 o
  -3   1  19       20.28       23.96      3.97 o
  -1   1  19       51.99       50.15      4.75 o
   1   1  19      248.79      242.01      8.43 o
   3   1  19      509.82      508.71     12.57 o
   5   1  19      460.13      456.43     12.25 o
   7   1  19      227.21      193.37     14.11 o
   9   1  19      125.78      131.66     11.90 o
  11   1  19      729.36      848.16     24.78 o
  13   1  19        2.75        1.44      8.40 o
  15   1  19        0.05       -7.65     13.63 o
  17   1  19       29.08       24.24     10.41 o
 -46   2  19      142.44      187.21     18.52 o
 -44   2  19       24.46       37.81     11.24 o
 -42   2  19        2.33       -4.70      8.15 o
 -40   2  19       35.62       15.21      8.94 o
 -38   2  19       45.64       39.88      9.58 o
 -36   2  19       58.75       56.20      8.27 o
 -34   2  19       78.12       65.99      7.12 o
 -32   2  19       15.16        9.75      5.12 o
 -30   2  19        1.94       -4.57      4.89 o
 -28   2  19       21.50       24.07      4.87 o
 -26   2  19      687.85      717.00     24.77 o
 -24   2  19      407.78      414.22     16.89 o
 -22   2  19      175.53      157.52      8.37 o
 -20   2  19       26.78        9.37      6.61 o
 -18   2  19        2.06       -2.41      3.46 o
 -16   2  19       60.64       49.71      5.15 o
 -14   2  19       92.22       83.05      5.86 o
 -12   2  19       23.35       20.98      3.99 o
 -10   2  19       45.78       51.31      4.85 o
  -8   2  19        0.07        5.91      3.80 o
  -6   2  19      112.23      140.65      6.74 o
  -4   2  19      188.30      191.72      8.19 o
  -2   2  19      315.78      317.21     10.07 o
   0   2  19       73.33       80.55      6.84 o
   2   2  19        0.09       -4.66      7.95 o
   4   2  19        0.57        8.58      5.18 o
   6   2  19       12.40       10.01      5.63 o
   8   2  19       67.86       59.87      7.19 o
  10   2  19        2.77        8.71      6.67 o
  12   2  19      829.20      875.84     20.14 o
  14   2  19        1.81       -1.47      9.53 o
  16   2  19        3.25        3.87     12.25 o
 -43   3  19       14.16       16.09     10.16 o
 -41   3  19        3.60       23.04     12.20 o
 -39   3  19        5.09       -4.69      8.96 o
 -37   3  19        8.20        7.41     12.66 o
 -35   3  19       12.83       -0.57      7.71 o
 -33   3  19        1.88        3.38      8.46 o
 -31   3  19        2.08        1.58      9.61 o
 -29   3  19       29.10       14.77      6.78 o
 -27   3  19      135.89      140.59     10.94 o
 -25   3  19       80.50       91.68      9.20 o
 -23   3  19       24.64       27.64      6.28 o
 -21   3  19      124.03      105.55      8.60 o
 -19   3  19      294.01      287.05     15.65 o
 -17   3  19      343.40      317.09     16.71 o
 -15   3  19      273.28      248.08     15.09 o
 -13   3  19       80.91       78.10     10.73 o
 -11   3  19        1.96       -3.04      7.23 o
  -9   3  19      114.76      112.32     11.63 o
  -7   3  19      757.27      746.09     44.22 o
  -5   3  19       36.20       43.86     10.10 o
  -3   3  19       78.41       75.16      6.90 o
  -1   3  19      112.26      119.06      6.46 o
   1   3  19       29.66       31.13      6.44 o
   3   3  19        6.39       10.58      5.68 o
   5   3  19       64.59       90.77      9.02 o
   7   3  19       80.94       94.66      9.80 o
   9   3  19       59.29       62.45     10.06 o
  11   3  19      314.94      354.93     22.98 o
 -36   4  19        5.72        0.81      6.99 o
 -34   4  19        0.62       -7.16      7.16 o
 -32   4  19        0.56        0.42      8.62 o
 -30   4  19       16.86       18.51      8.78 o
 -28   4  19       47.77       65.69     10.84 o
 -26   4  19      253.82      290.09     24.82 o
 -24   4  19      295.32      327.51     65.96 o
 -22   4  19      296.56      335.10     42.76 o
 -20   4  19      112.92      109.82     12.92 o
 -18   4  19       16.89       16.97      9.06 o
 -16   4  19        0.08       -5.49      7.71 o
 -14   4  19        0.25       -5.39      8.10 o
 -12   4  19        1.50       -7.96      7.96 o
 -10   4  19        0.25       -5.09      8.30 o
  -8   4  19        0.85       -9.41     13.18 o
  -6   4  19        7.89       19.52     14.96 o
  -4   4  19       73.11       57.79     16.97 o
  -2   4  19        1.16       -4.70     22.26 o
   0   4  19        1.70       12.47     15.11 o
   2   4  19        0.50      -11.92     11.92 o
   4   4  19        0.46       16.48     31.17 o
 -17   5  19        2.61       -3.00      7.67 o
 -15   5  19        2.23       10.66      8.39 o
 -50   0  20        9.19       10.69     21.37 o
 -48   0  20       99.78       89.06     26.72 o
 -46   0  20      221.10      270.73     35.62 o
 -44   0  20      277.82      270.73     35.62 o
 -42   0  20      791.21      853.16     53.43 o
 -40   0  20      983.10      997.43     55.21 o
 -38   0  20      588.74      632.17     25.65 o
 -36   0  20      159.95      154.11     16.92 o
 -34   0  20        0.31        0.00      7.55 o
 -32   0  20       35.75       29.50      9.84 o
 -30   0  20       50.28       38.01      9.84 o
 -28   0  20      107.21      106.57     12.41 o
 -26   0  20      168.00      141.18     12.82 o
 -24   0  20      357.55      363.56     24.17 o
 -22   0  20       13.02       11.65      8.21 o
 -20   0  20       15.93       18.28      5.53 o
 -18   0  20       29.65       40.17      6.68 o
 -16   0  20        3.76        5.47      4.13 o
 -14   0  20       95.81      105.39      6.94 o
 -12   0  20      332.23      312.84     10.26 o
 -10   0  20     1720.99     1401.72     26.19 o
  -8   0  20      960.59      845.44     22.02 o
  -6   0  20      277.32      256.55     13.35 o
  -4   0  20      364.19      335.87     14.48 o
  -2   0  20      678.45      665.83     20.10 o
   0   0  20      687.95      678.24     20.81 o
   2   0  20      317.72      315.96     15.41 o
   4   0  20       24.91       27.42      7.54 o
   6   0  20       50.82       34.11     12.41 o
   8   0  20      272.28      251.60     21.80 o
  10   0  20      421.88      469.55     27.82 o
  12   0  20      112.03      102.04     16.69 o
  14   0  20        4.22       34.54     14.44 o
  16   0  20        0.80      -11.58     12.59 o
 -49   1  20       11.92       10.05     15.71 o
 -47   1  20        8.38        9.45      3.47 o
 -45   1  20        9.81       12.75      8.75 o
 -43   1  20       39.06       32.21     10.46 o
 -41   1  20       10.84        2.78      9.42 o
 -39   1  20       31.04       18.95      6.87 o
 -37   1  20       48.61       40.63      7.16 o
 -35   1  20      122.00      107.82      9.08 o
 -33   1  20      127.50      129.70      9.49 o
 -31   1  20       20.73       15.43      5.86 o
 -29   1  20     2612.94     2535.48     40.92 o
 -27   1  20      562.60      591.12     13.42 o
 -25   1  20       51.40       44.26      5.52 o
 -23   1  20      249.36      258.86      8.68 o
 -21   1  20      471.15      481.03     10.91 o
 -19   1  20      278.44      276.25      8.16 o
 -17   1  20       26.53       22.67      3.99 o
 -15   1  20       62.05       59.42      4.09 o
 -13   1  20      290.49      304.71      7.85 o
 -11   1  20      541.44      588.36     10.43 o
  -9   1  20      253.17      280.80      8.16 o
  -7   1  20     1033.23      949.22     18.50 o
  -5   1  20      625.80      586.41     11.53 o
  -3   1  20       68.46       68.53      6.21 o
  -1   1  20        2.70        5.45      4.64 o
   1   1  20        2.96        9.50      4.40 o
   3   1  20        2.30        8.98      5.31 o
   5   1  20        0.52        9.40      6.13 o
   7   1  20        0.45       -7.17      7.17 o
   9   1  20      176.07      208.53     14.31 o
  11   1  20      150.50      195.60     14.67 o
  13   1  20        0.85       -8.23      8.23 o
  15   1  20        0.52        0.16     11.22 o
 -46   2  20        8.01        6.28      9.58 o
 -44   2  20        3.91        0.62      9.35 o
 -42   2  20        0.00        4.03      8.51 o
 -40   2  20        0.36       -5.34      7.94 o
 -38   2  20        0.34        3.75      7.54 o
 -36   2  20        0.01        1.72      8.23 o
 -34   2  20        3.27       -3.19      5.08 o
 -32   2  20       28.73       28.00      5.83 o
 -30   2  20       31.51       38.84      5.16 o
 -28   2  20       78.27       82.99      6.03 o
 -26   2  20        0.97        8.52      4.16 o
 -24   2  20       12.83       17.99      4.33 o
 -22   2  20       41.81       39.74      4.77 o
 -20   2  20       55.44       61.89      6.20 o
 -18   2  20       25.13       15.15      6.08 o
 -16   2  20        4.54       -4.35      4.35 o
 -14   2  20       22.95       21.78      3.95 o
 -12   2  20      385.33      390.86      9.68 o
 -10   2  20       66.49       53.18      4.88 o
  -8   2  20      212.75      172.30      7.53 o
  -6   2  20      257.55      252.73      8.87 o
  -4   2  20      195.65      192.93      8.57 o
  -2   2  20       78.40       68.58      6.91 o
   0   2  20       20.35       16.13      5.88 o
   2   2  20       10.79        2.82      5.98 o
   4   2  20        4.82       -4.06      5.91 o
   6   2  20       39.01       54.09      8.30 o
   8   2  20      449.76      487.35     15.28 o
  10   2  20       58.29       55.64      8.95 o
  12   2  20       36.21       30.12     10.01 o
  14   2  20        3.90       -9.23     10.01 o
 -41   3  20       38.63       25.29     10.83 o
 -39   3  20       67.57       50.01     10.99 o
 -37   3  20       35.43       32.36      9.34 o
 -35   3  20       10.99       13.80      9.11 o
 -33   3  20        4.99        3.36      7.38 o
 -31   3  20        3.45       -3.15      6.14 o
 -29   3  20       54.82       66.07      8.68 o
 -27   3  20       25.65       30.24      7.23 o
 -25   3  20        0.00       -0.55      5.97 o
 -23   3  20       37.05       33.65      7.46 o
 -21   3  20       45.89       59.89      9.55 o
 -19   3  20        2.68        7.12      7.87 o
 -17   3  20       19.97       16.09      7.69 o
 -15   3  20       38.84       38.98      8.86 o
 -13   3  20       39.12       66.35      9.93 o
 -11   3  20      441.50      505.11     19.84 o
  -9   3  20      537.44      546.93     20.65 o
  -7   3  20        5.16        1.78      7.87 o
  -5   3  20       61.82       64.08     12.66 o
  -3   3  20       40.86       46.97     13.04 o
  -1   3  20       27.99       29.66      5.48 o
   1   3  20       12.88       12.92      5.23 o
   3   3  20        1.91        9.62      5.64 o
   5   3  20       79.62       93.47      8.19 o
   7   3  20      349.65      393.61     16.45 o
   9   3  20      110.69      119.67     12.18 o
 -34   4  20        0.00       -4.20      9.35 o
 -32   4  20        6.01       13.55     15.14 o
 -30   4  20        0.01       -1.36     27.61 o
 -28   4  20        8.55       -0.97     13.68 o
 -26   4  20       13.60        1.53     13.36 o
 -24   4  20      117.51      129.71     19.59 o
 -22   4  20      266.06      264.93     27.61 o
 -20   4  20      303.02      295.37     59.67 o
 -18   4  20      156.20      168.86     21.30 o
 -16   4  20       32.50       53.79     15.41 o
 -14   4  20        0.41       -5.02     13.68 o
 -12   4  20       96.00      124.87     20.03 o
 -10   4  20        0.10       16.45     13.18 o
  -8   4  20       59.18       73.95     18.23 o
  -6   4  20       25.56       43.84     16.23 o
  -4   4  20       74.93       97.33     40.08 o
  -2   4  20       32.22       27.00     15.41 o
   0   4  20        0.01      -13.68     13.68 o
   2   4  20       23.06       10.36     16.97 o
 -47   1  21        0.16       -5.34     13.68 o
 -45   1  21        4.90       13.54     15.71 o
 -43   1  21       20.47       39.04     16.92 o
 -41   1  21       23.93       25.26     13.68 o
 -39   1  21        6.30       -6.37     19.59 o
 -37   1  21       10.34        7.92     11.13 o
 -35   1  21       16.62       25.92     12.41 o
 -33   1  21       50.61       62.26      9.87 o
 -31   1  21        3.27       14.69      8.10 o
 -29   1  21      239.14      261.31     11.16 o
 -27   1  21      421.94      440.99     14.34 o
 -25   1  21      303.08      290.61      9.45 o
 -23   1  21      117.07      117.77      7.60 o
 -21   1  21       67.85       69.12      5.41 o
 -19   1  21      106.27      108.10      5.98 o
 -17   1  21      126.37      132.40      6.43 o
 -15   1  21       50.07       52.58      4.99 o
 -13   1  21      245.76      243.07      9.25 o
 -11   1  21       27.79       33.55      5.08 o
  -9   1  21      128.29      137.57      9.09 o
  -7   1  21      252.08      255.86      9.24 o
  -5   1  21      102.84       90.92      6.86 o
  -3   1  21       50.66       47.40      5.74 o
  -1   1  21      115.81      110.56      7.57 o
   1   1  21      302.77      325.09     11.95 o
   3   1  21      452.56      466.61     17.27 o
   5   1  21      436.86      424.42     18.32 o
   7   1  21      780.30      772.34     24.53 o
   9   1  21        0.47       -8.37      8.37 o
  11   1  21        3.08        7.70      8.93 o
  13   1  21        4.12       -7.80     10.41 o
 -46   2  21        0.60       12.76     12.24 o
 -44   2  21        6.41        2.30      9.35 o
 -42   2  21        0.31       -8.02      8.02 o
 -40   2  21        7.29       -1.68      8.00 o
 -38   2  21       13.48       11.67      8.48 o
 -36   2  21       13.49        9.72      8.74 o
 -34   2  21       31.97       31.10      7.22 o
 -32   2  21       29.52       24.26      7.20 o
 -30   2  21       57.75       92.11      7.02 o
 -28   2  21       21.72       15.21      4.71 o
 -26   2  21       45.31       65.51      7.28 o
 -24   2  21        1.12       -2.97      4.58 o
 -22   2  21        3.04       -2.80      4.51 o
 -20   2  21        0.03        1.95      4.44 o
 -18   2  21       41.99       36.35      5.97 o
 -16   2  21      135.37      136.06      8.35 o
 -14   2  21        3.87        8.74      4.06 o
 -12   2  21     1319.13     1273.66     18.84 o
 -10   2  21       79.43       95.02      6.30 o
  -8   2  21      101.43      116.92      7.57 o
  -6   2  21       36.01       42.71      4.97 o
  -4   2  21       17.49       17.39      5.17 o
  -2   2  21        0.36       -1.85      4.97 o
   0   2  21       27.19       30.27      6.97 o
   2   2  21       89.98       88.38      8.75 o
   4   2  21       30.40       26.79      8.50 o
   6   2  21      311.02      368.59     17.90 o
   8   2  21      270.73      325.88     43.70 o
  10   2  21        0.36        1.53     12.82 o
 -41   3  21        1.84       19.29     10.84 o
 -39   3  21        2.54        3.67      9.24 o
 -37   3  21        0.70       -4.35      9.24 o
 -35   3  21        9.98       22.59      8.70 o
 -33   3  21        5.81        5.25      8.59 o
 -31   3  21      128.56      136.05     12.40 o
 -29   3  21        0.00       -0.07      6.32 o
 -27   3  21        4.06       -4.80      5.74 o
 -25   3  21        7.92        8.81      6.51 o
 -23   3  21        2.93        0.79      7.84 o
 -21   3  21       53.38       54.55     10.73 o
 -19   3  21       97.05       82.42     10.94 o
 -17   3  21       68.27       63.13     10.27 o
 -15   3  21       10.44        8.94      8.74 o
 -13   3  21      112.51      124.33     12.12 o
 -11   3  21        7.27       -0.55      7.69 o
  -9   3  21       85.73       88.88     12.25 o
  -7   3  21        0.92       12.41      9.56 o
  -5   3  21       34.48       18.38     10.41 o
  -3   3  21      180.84      174.86     13.78 o
  -1   3  21      270.73      297.69     12.64 o
   1   3  21      203.78      203.42     13.63 o
   3   3  21       50.87       55.81     16.62 o
   5   3  21       89.63      102.83     10.58 o
   7   3  21       30.12       37.24      9.93 o
 -32   4  21        0.28       15.39     28.50 o
 -30   4  21        0.00       -6.20     14.12 o
 -28   4  21        0.88      -13.48     13.48 o
 -26   4  21        1.45       18.40     14.49 o
 -24   4  21        1.58       16.25     14.96 o
 -22   4  21        5.54       35.62     28.50 o
 -20   4  21        4.67       -3.56     43.64 o
 -18   4  21        6.49       29.50     21.37 o
 -16   4  21      121.43      177.77     21.80 o
 -14   4  21        0.81       16.03     23.15 o
 -12   4  21       55.75       40.14     16.23 o
 -10   4  21       23.71       26.72     15.11 o
  -8   4  21       45.06       66.02     18.77 o
  -6   4  21       34.51       32.52     16.97 o
  -4   4  21        2.76      -18.70     18.70 o
  -2   4  21       12.65       12.33     16.23 o
 -48   0  22       32.08       44.53     23.15 o
 -46   0  22        7.43       12.47     21.37 o
 -44   0  22        6.69      -14.25     17.81 o
 -42   0  22        0.68        1.78     17.81 o
 -40   0  22       66.31       58.78     21.37 o
 -38   0  22       99.82      103.31     24.94 o
 -36   0  22       13.26       14.25     17.81 o
 -34   0  22      908.11      812.19     48.09 o
 -32   0  22     1112.53     1107.86     55.21 o
 -30   0  22      106.00      109.20     26.72 o
 -28   0  22       19.41       19.83      9.38 o
 -26   0  22        3.88       -4.70      7.12 o
 -24   0  22       31.25       35.93      7.54 o
 -22   0  22        0.68       -2.88      5.07 o
 -20   0  22       25.66       28.13      7.09 o
 -18   0  22       98.26      109.97      7.74 o
 -16   0  22      122.66      108.71      7.57 o
 -14   0  22       55.20       62.44      6.35 o
 -12   0  22      806.04      786.48     19.63 o
 -10   0  22      873.57      836.57     23.56 o
  -8   0  22      414.17      404.63     18.55 o
  -6   0  22      200.63      193.73     13.35 o
  -4   0  22       72.41       82.08      9.93 o
  -2   0  22       13.89       18.86      6.96 o
   0   0  22        5.57        8.79      6.83 o
   2   0  22       23.15       14.86     10.35 o
   4   0  22      931.82     1057.03     39.30 o
   6   0  22      163.86      165.33     20.52 o
   8   0  22      122.58      127.80     18.77 o
  10   0  22       71.99       66.91     27.61 o
  12   0  22        0.41      -17.81     17.81 o
 -47   1  22        0.22       -2.67     13.85 o
 -45   1  22        0.54       -0.39     14.12 o
 -43   1  22        0.07        0.89     12.59 o
 -41   1  22       22.41       23.67     14.96 o
 -39   1  22       60.58       78.09     46.31 o
 -37   1  22       98.21      106.07     26.72 o
 -35   1  22      162.44      125.91     17.50 o
 -33   1  22       46.50       55.42     16.92 o
 -31   1  22      141.75      141.07     16.69 o
 -29   1  22      192.44      209.69     14.58 o
 -27   1  22        2.76       -3.78      6.26 o
 -25   1  22        6.16        7.14      5.15 o
 -23   1  22       19.05       22.24      5.22 o
 -21   1  22       23.85       17.64      4.57 o
 -19   1  22        3.76        2.66      4.30 o
 -17   1  22       13.74       10.66      6.96 o
 -15   1  22      282.31      237.23      9.25 o
 -13   1  22      280.83      233.97      8.53 o
 -11   1  22      233.15      226.89      9.26 o
  -9   1  22      149.32      141.63      7.73 o
  -7   1  22       50.23       39.32      5.80 o
  -5   1  22        3.94       -3.14      4.54 o
  -3   1  22        1.00       -1.38      4.69 o
  -1   1  22        4.89        7.67      4.91 o
   1   1  22        8.57       22.84      5.63 o
   3   1  22       27.70       21.46      8.84 o
   5   1  22        4.23        9.07      8.68 o
   7   1  22       15.00       -5.65      8.92 o
   9   1  22        1.52       -9.03      9.03 o
  11   1  22       26.46       33.42     12.53 o
 -44   2  22        0.50       -6.27      6.27 o
 -42   2  22        1.31       -1.30      6.41 o
 -40   2  22        5.42        5.31      6.93 o
 -38   2  22        9.66        8.22      5.49 o
 -36   2  22        0.55       -5.91      5.91 o
 -34   2  22      309.52      315.18     27.25 o
 -32   2  22       25.24       24.30      6.48 o
 -30   2  22        9.19        8.71      4.88 o
 -28   2  22        4.26        0.15      5.93 o
 -26   2  22       11.40       18.53      6.28 o
 -24   2  22        3.69        2.37      5.94 o
 -22   2  22        3.68       -5.34      5.34 o
 -20   2  22       14.66       14.17      5.73 o
 -18   2  22       23.76       15.17      5.71 o
 -16   2  22        1.03        6.32      5.55 o
 -14   2  22      530.47      542.12     13.51 o
 -12   2  22       18.58       16.57      5.24 o
 -10   2  22      133.06      139.45      7.14 o
  -8   2  22      114.66      125.95      7.23 o
  -6   2  22      100.12       97.99      7.18 o
  -4   2  22       52.13       38.83      6.11 o
  -2   2  22        3.87       -6.29      6.29 o
   0   2  22        6.95        7.22      7.33 o
   2   2  22       22.38       21.37      8.38 o
   4   2  22      115.37      154.19     13.06 o
   6   2  22      312.11      343.94     21.72 o
   8   2  22       51.63       49.14     14.49 o
 -39   3  22        8.65       14.47      9.79 o
 -37   3  22       26.89        7.32      9.34 o
 -35   3  22        0.68        4.99      8.31 o
 -33   3  22       61.56       65.86     10.88 o
 -31   3  22        2.17        4.16      7.36 o
 -29   3  22       22.93       20.39      7.87 o
 -27   3  22        5.00        0.82      7.46 o
 -25   3  22        2.51       -1.99      8.46 o
 -23   3  22        0.50        9.26      8.87 o
 -21   3  22        1.77        1.83      8.30 o
 -19   3  22        0.07       -5.02      8.46 o
 -17   3  22       79.53      107.43     13.05 o
 -15   3  22       13.43       16.46      9.14 o
 -13   3  22        3.29       18.42     11.19 o
 -11   3  22      215.48      221.43     17.42 o
  -9   3  22      263.81      308.66     20.36 o
  -7   3  22      106.18      137.83     18.23 o
  -5   3  22       28.83       18.46     20.48 o
  -3   3  22       17.42       10.21      9.77 o
  -1   3  22       17.83       12.97      7.31 o
   1   3  22        0.67        8.81     10.03 o
   3   3  22      111.45      161.94     14.71 o
 -30   4  22        0.34       40.70     16.14 o
 -28   4  22        7.02       20.68     13.48 o
 -26   4  22        5.80       32.63     15.41 o
 -24   4  22        2.76        1.24     28.50 o
 -22   4  22        0.54       11.77     13.48 o
 -20   4  22        2.91        6.31     14.96 o
 -18   4  22        1.36        5.19     14.96 o
 -16   4  22      125.79      149.32     20.97 o
 -14   4  22      372.98      477.34     39.18 o
 -12   4  22       37.91       63.05     18.77 o
 -10   4  22       36.74       18.80     21.37 o
  -8   4  22       30.43       39.18     16.37 o
  -6   4  22       12.72       21.25     17.50 o
 -45   1  23       44.85       44.92     28.50 o
 -43   1  23       16.07      -12.41     12.41 o
 -41   1  23        0.05       14.25     16.03 o
 -39   1  23       11.83       19.75     13.68 o
 -37   1  23        5.47       10.41     22.26 o
 -35   1  23        0.12        1.07     12.41 o
 -33   1  23      108.07      100.53     15.41 o
 -31   1  23      291.17      267.98     21.30 o
 -29   1  23      331.55      335.30     20.04 o
 -27   1  23      344.27      374.35     16.17 o
 -25   1  23      275.02      310.64     15.41 o
 -23   1  23      190.50      168.26     12.08 o
 -21   1  23      111.40       99.19      7.17 o
 -19   1  23       65.62       62.09      5.94 o
 -17   1  23      965.15      891.68     15.45 o
 -15   1  23       29.69       23.33      4.80 o
 -13   1  23      111.87      101.23      6.72 o
 -11   1  23       91.54       85.22      6.70 o
  -9   1  23        1.60        7.23      4.86 o
  -7   1  23       27.37       20.73      6.90 o
  -5   1  23       38.90       36.44      5.89 o
  -3   1  23       10.48        6.17      5.44 o
  -1   1  23       21.09       23.69      5.84 o
   1   1  23      250.65      286.09     16.38 o
   3   1  23      164.91      209.87     15.25 o
   5   1  23        2.49       -8.68      8.68 o
   7   1  23        2.17       -9.53      9.53 o
   9   1  23        9.66        1.73     13.00 o
 -42   2  23        4.01        3.04      6.18 o
 -40   2  23        0.01       -2.28      4.92 o
 -38   2  23        3.71       -3.43      6.26 o
 -36   2  23      197.33      196.32     15.44 o
 -34   2  23        0.19       -2.66      5.66 o
 -32   2  23        6.92       -1.33      7.07 o
 -30   2  23       31.37       13.51      7.55 o
 -28   2  23       64.59       56.17      7.75 o
 -26   2  23      110.68       69.32      7.98 o
 -24   2  23      157.86      144.96      9.70 o
 -22   2  23      105.96      110.22      8.99 o
 -20   2  23       43.24       53.99      7.41 o
 -18   2  23      242.00      276.87     12.34 o
 -16   2  23       90.90      108.84      8.94 o
 -14   2  23       45.61       40.34      6.06 o
 -12   2  23      183.40      186.05      9.37 o
 -10   2  23       37.67       29.53      7.05 o
  -8   2  23        0.86       -1.26      5.80 o
  -6   2  23        1.13        2.50      5.98 o
  -4   2  23        8.37        9.31      6.35 o
  -2   2  23       22.74       10.34      7.52 o
   0   2  23       39.78       54.35      9.60 o
   2   2  23        4.82       14.20      8.98 o
   4   2  23      328.47      381.28     22.88 o
   6   2  23       27.17       20.03     15.01 o
 -37   3  23        0.07        4.35      9.34 o
 -35   3  23        1.33       -6.77      8.31 o
 -33   3  23       12.03        4.08      9.95 o
 -31   3  23       29.25       45.30      9.79 o
 -29   3  23        0.14       -2.29      7.66 o
 -27   3  23       18.06        3.05     12.89 o
 -25   3  23       43.83       68.49     12.18 o
 -23   3  23       34.63       60.91     12.00 o
 -21   3  23       10.62       22.55     16.10 o
 -19   3  23      103.26      111.17     14.15 o
 -17   3  23       87.91      106.85     22.25 o
 -15   3  23       95.28      108.24     20.48 o
 -13   3  23        1.97       11.37     12.14 o
 -11   3  23       12.84       22.61     14.12 o
  -9   3  23       14.74       12.21     16.92 o
  -7   3  23        8.28       -2.14     16.03 o
  -5   3  23        1.82        0.13      7.52 o
  -3   3  23        5.48       -7.80     11.60 o
  -1   3  23       14.02        0.00     19.59 o
   1   3  23        1.66       -6.07     24.05 o
 -24   4  23       80.01      134.38     20.43 o
 -22   4  23       61.55      106.22     18.39 o
 -20   4  23       43.54       73.32     18.39 o
 -18   4  23       22.16       51.65     17.97 o
 -16   4  23        1.09       36.41     16.69 o
 -14   4  23       41.08       91.87     20.52 o
 -12   4  23       29.95       43.55     17.97 o
 -46   0  24       20.50       32.06     24.94 o
 -44   0  24      113.38      106.87     26.72 o
 -42   0  24      164.45      151.40     30.28 o
 -40   0  24       50.56       65.90     23.15 o
 -38   0  24       74.11      105.09     24.94 o
 -36   0  24      202.67      137.15     26.72 o
 -34   0  24       90.13       97.96     23.15 o
 -32   0  24        1.67      -12.47     14.25 o
 -30   0  24        0.47        0.00     16.03 o
 -28   0  24       14.42        3.56     14.25 o
 -26   0  24       88.45       92.65     15.11 o
 -24   0  24      105.37      105.12     15.11 o
 -22   0  24        2.41       12.48      8.10 o
 -20   0  24      331.71      317.15     17.29 o
 -18   0  24      262.61      321.80     25.83 o
 -16   0  24      519.40      563.45     27.62 o
 -14   0  24      441.61      465.44     29.67 o
 -12   0  24      126.54      124.33     11.45 o
 -10   0  24        6.90       -0.24      6.75 o
  -8   0  24        5.37        4.67      7.54 o
  -6   0  24      115.20      133.81     16.43 o
  -4   0  24      367.78      384.04     18.95 o
  -2   0  24      652.70      685.36     23.42 o
   0   0  24      560.46      514.87     29.42 o
   2   0  24        6.75      -15.14     15.14 o
   4   0  24        6.97       15.95     20.48 o
   6   0  24      104.64      156.74     28.50 o
 -45   1  24       35.78       44.97     17.50 o
 -43   1  24       11.43       -1.78     15.71 o
 -41   1  24        0.62       14.59     13.18 o
 -39   1  24      228.72      212.25     22.57 o
 -37   1  24       90.14       69.20     16.23 o
 -35   1  24        0.00        1.99     11.58 o
 -33   1  24       17.86       17.63     12.41 o
 -31   1  24       44.89       49.87     13.68 o
 -29   1  24       33.58       33.69     10.18 o
 -27   1  24       15.04       -0.83      6.95 o
 -25   1  24        0.07       -2.05      6.79 o
 -23   1  24        7.71       -0.05      7.09 o
 -21   1  24        5.06        9.08      6.08 o
 -19   1  24        7.14       14.33      5.84 o
 -17   1  24        2.99       -1.83      5.28 o
 -15   1  24        8.72        5.27      6.04 o
 -13   1  24       56.43       44.56      8.38 o
 -11   1  24       75.48       63.96      7.89 o
  -9   1  24      114.27      116.29      8.29 o
  -7   1  24      179.09      180.87     11.50 o
  -5   1  24      150.96      167.36     10.57 o
  -3   1  24       46.72       41.83      8.65 o
  -1   1  24      733.85      823.46     24.99 o
   1   1  24      858.68      935.54     27.04 o
   3   1  24       10.84        5.70     11.00 o
   5   1  24       26.89       11.26     11.89 o
 -42   2  24        0.62        5.99     16.92 o
 -40   2  24        0.80       -4.33     12.82 o
 -38   2  24        9.59       21.97     28.50 o
 -36   2  24       31.10       36.97     21.37 o
 -34   2  24       21.42       31.90     13.18 o
 -32   2  24        7.68       -6.12      8.96 o
 -30   2  24       18.57       13.62      8.40 o
 -28   2  24       22.43       13.90      7.87 o
 -26   2  24        8.34        5.16      7.89 o
 -24   2  24        0.03       -4.11      6.78 o
 -22   2  24        0.07       11.53      9.51 o
 -20   2  24      162.64      149.48     11.95 o
 -18   2  24      133.29      166.32     12.61 o
 -16   2  24        0.02        3.04      7.31 o
 -14   2  24        0.14       -2.49      5.46 o
 -12   2  24        0.73       -5.07      5.07 o
 -10   2  24        4.54        9.90      6.00 o
  -8   2  24       37.80       46.37      7.60 o
  -6   2  24       50.87       58.13      8.04 o
  -4   2  24        9.72       11.61      7.95 o
  -2   2  24        0.04       -3.44      7.52 o
   0   2  24      284.24      307.92     20.71 o
   2   2  24       67.63       57.75     13.55 o
 -35   3  24       11.54        3.62      8.59 o
 -33   3  24       29.28       31.76     12.66 o
 -31   3  24        6.20        9.63      8.59 o
 -29   3  24        1.26        4.99     20.48 o
 -27   3  24       10.49       17.16     12.37 o
 -25   3  24        8.98       32.87     12.37 o
 -23   3  24       10.83       29.48     18.70 o
 -21   3  24       42.15       64.81     14.12 o
 -19   3  24      590.43      661.91     54.32 o
 -17   3  24        1.03       20.25     12.47 o
 -15   3  24        0.37       -3.21     11.86 o
 -13   3  24        0.60        4.58     19.59 o
 -11   3  24        0.18       -3.82     12.82 o
  -9   3  24        2.45       -5.97     20.48 o
  -7   3  24        0.43      -20.30     28.50 o
  -5   3  24        3.20       -1.39      6.85 o
  -3   3  24        9.98      -17.81     17.81 o
 -43   1  25       49.45       81.20     27.61 o
 -41   1  25       98.63       88.85     18.77 o
 -39   1  25        6.99       -5.94     31.17 o
 -37   1  25        9.34       11.01     13.68 o
 -35   1  25        2.40      -12.47     12.47 o
 -33   1  25        0.11       10.51     12.41 o
 -31   1  25        1.84       -1.78     11.13 o
 -29   1  25       21.78       20.61      9.90 o
 -27   1  25       25.93       38.82     11.67 o
 -25   1  25       12.84        6.66      9.36 o
 -23   1  25       57.53       43.40      9.19 o
 -21   1  25      197.35      203.31     11.58 o
 -19   1  25       85.12       85.07      8.71 o
 -17   1  25       60.17       58.11      8.17 o
 -15   1  25        1.57       10.16      6.25 o
 -13   1  25       25.64       19.59      6.89 o
 -11   1  25        9.38       -2.87      6.08 o
  -9   1  25        2.14       20.36      7.16 o
  -7   1  25       37.61       44.74      8.17 o
  -5   1  25      101.16       93.81     16.03 o
  -3   1  25       16.86       26.88      9.68 o
  -1   1  25       41.11       44.04     12.29 o
   1   1  25        1.68       -2.40     10.48 o
   3   1  25        1.40        2.86     11.22 o
 -40   2  25        0.51       -9.39     31.17 o
 -38   2  25        2.06       24.78     14.12 o
 -36   2  25        0.20       -7.38     12.82 o
 -34   2  25       46.43       39.27     13.18 o
 -32   2  25       39.91       43.70     10.59 o
 -30   2  25        3.61       -2.10      6.60 o
 -28   2  25       12.67        1.36      8.25 o
 -26   2  25       54.87       69.62      9.85 o
 -24   2  25       35.31       43.91      9.20 o
 -22   2  25      250.18      238.49     14.72 o
 -20   2  25      124.08      111.46     13.63 o
 -18   2  25       15.82        8.07      7.31 o
 -16   2  25        3.61       -3.95      6.09 o
 -14   2  25       22.55       13.08      6.34 o
 -12   2  25       34.90       16.78      6.63 o
 -10   2  25       29.82       32.29      7.06 o
  -8   2  25        6.87        2.60      7.33 o
  -6   2  25       10.25       14.05      7.95 o
  -4   2  25       84.20      110.37     20.56 o
  -2   2  25      505.38      605.29     39.53 o
 -33   3  25        0.25       -4.57      7.50 o
 -31   3  25        0.00       10.78     23.15 o
 -29   3  25        0.13        7.84     11.86 o
 -27   3  25        2.37       13.49     12.14 o
 -25   3  25       14.07       27.04     21.37 o
 -23   3  25        0.20        4.99     11.86 o
 -21   3  25      196.27      310.11     37.40 o
 -19   3  25       12.47       52.77     13.75 o
 -17   3  25       62.90       37.17     18.70 o
 -15   3  25        1.78       23.15     24.94 o
 -13   3  25       25.23       16.03     24.94 o
 -11   3  25       14.12       28.50     26.72 o
  -9   3  25        1.36       21.37     23.15 o
 -42   0  26      245.83      245.80     35.62 o
 -40   0  26       22.60       -1.78     19.59 o
 -38   0  26        0.60      -16.03     16.03 o
 -36   0  26       41.77       17.81     19.59 o
 -34   0  26      124.57      169.21     28.50 o
 -32   0  26      162.84      172.77     28.50 o
 -30   0  26      213.26      277.86     33.84 o
 -28   0  26      219.74      188.80     28.50 o
 -26   0  26      199.31      234.12     21.30 o
 -24   0  26      302.80      317.72     23.93 o
 -22   0  26       96.51       80.44     21.37 o
 -20   0  26        4.24        6.81     10.65 o
 -18   0  26       38.24       28.32     19.59 o
 -16   0  26      194.52      159.81     18.23 o
 -14   0  26      347.81      321.45     24.53 o
 -12   0  26      362.13      314.40     23.83 o
 -10   0  26      172.37      141.14     19.59 o
  -8   0  26       76.19       96.24     21.37 o
  -6   0  26     1552.90     1668.35     81.93 o
  -4   0  26      398.01      447.52     30.15 o
  -2   0  26      295.92      309.92     37.40 o
   0   0  26      164.43      138.93     26.72 o
 -41   1  26       54.46       60.56     17.63 o
 -39   1  26        8.11        0.89     12.59 o
 -37   1  26       12.77       16.96     14.44 o
 -35   1  26        5.08       -7.89     12.82 o
 -33   1  26        3.35        0.89     27.61 o
 -31   1  26        9.27       19.59     13.68 o
 -29   1  26       12.45        3.06      9.14 o
 -27   1  26       18.00        1.59      9.90 o
 -25   1  26       30.50       40.35     10.94 o
 -23   1  26        0.39       10.96      9.44 o
 -21   1  26       23.26       11.82      8.13 o
 -19   1  26        6.94       -2.15      7.04 o
 -17   1  26       52.33       44.36      9.19 o
 -15   1  26       90.00       89.95      9.23 o
 -13   1  26      123.34      107.57     10.51 o
 -11   1  26      159.91      168.65     11.90 o
  -9   1  26      157.26      169.95     12.00 o
  -7   1  26      122.53      137.87     11.32 o
  -5   1  26        3.48        3.45     10.94 o
  -3   1  26      128.28      150.68     16.41 o
  -1   1  26       68.47       62.70     13.87 o
 -38   2  26       31.14       40.48     34.73 o
 -36   2  26       22.19       11.90     13.18 o
 -34   2  26       16.03       25.44     12.82 o
 -32   2  26       11.34       16.54     12.14 o
 -30   2  26        3.13        4.71      9.22 o
 -28   2  26        0.20       -7.37      7.37 o
 -26   2  26        0.50       14.92      8.93 o
 -24   2  26      210.64      212.17     14.58 o
 -22   2  26       16.23       23.58      8.26 o
 -20   2  26       36.29       46.64      9.86 o
 -18   2  26       46.52       47.20     10.28 o
 -16   2  26       33.99       17.37      7.17 o
 -14   2  26       15.72       16.20      6.93 o
 -12   2  26        9.33        2.66      6.72 o
 -10   2  26        1.30       -1.16      8.39 o
  -8   2  26        7.40        7.98     13.65 o
  -6   2  26       11.69       16.43     11.45 o
 -27   3  26       46.18      121.12     32.06 o
 -25   3  26        0.51       26.72     24.94 o
 -23   3  26        9.60       32.06     24.94 o
 -21   3  26       74.34      142.49     33.84 o
 -19   3  26        8.07        0.00     21.37 o
 -17   3  26       17.62       40.97     23.15 o
 -15   3  26       48.10       48.09     24.94 o
 -39   1  27        0.87      -12.41     12.41 o
 -37   1  27        2.65       -8.99     13.18 o
 -35   1  27        0.71        0.65     13.68 o
 -33   1  27        3.60        9.67     12.82 o
 -31   1  27       17.61       21.12     13.36 o
 -29   1  27       16.31       13.84     10.18 o
 -27   1  27        0.15       14.43      9.68 o
 -25   1  27       80.25       69.87     12.50 o
 -23   1  27        0.08        0.81     10.03 o
 -21   1  27        0.09       -7.19      7.19 o
 -19   1  27       15.77        1.96     11.57 o
 -17   1  27       31.52       15.56      8.44 o
 -15   1  27       17.80       21.73      8.77 o
 -13   1  27        0.55        1.08      7.75 o
 -11   1  27        2.16        7.33      9.11 o
  -9   1  27       25.49       48.63     12.29 o
  -7   1  27      112.17      139.35     16.20 o
  -5   1  27       48.15       55.00     15.71 o
 -34   2  27        8.82       11.33     13.18 o
 -32   2  27       13.28        6.41     11.86 o
 -30   2  27        5.36       15.97     10.55 o
 -28   2  27       16.99       30.97     11.65 o
 -26   2  27      155.36      168.19     15.95 o
 -24   2  27        1.82        1.96      9.76 o
 -22   2  27       24.63       38.63      9.60 o
 -20   2  27        0.94        0.11      8.63 o
 -18   2  27        0.54       -7.52      7.52 o
 -16   2  27        0.47       -9.27      9.27 o
 -14   2  27        1.83       10.88      9.93 o
 -12   2  27        3.17        1.09      9.22 o
 -10   2  27        0.15        2.29     14.39 o
 -36   0  28      211.87      217.30     33.84 o
 -34   0  28      278.98      311.70     39.18 o
 -32   0  28      203.22      256.48     35.62 o
 -30   0  28      251.79      254.70     33.84 o
 -28   0  28        7.51       -5.34     16.03 o
 -26   0  28       46.05       39.57     14.44 o
 -24   0  28       40.35       41.86     13.85 o
 -22   0  28      143.83      122.55     18.23 o
 -20   0  28      210.81      242.64     30.28 o
 -18   0  28      114.22      103.31     17.63 o
 -16   0  28       14.40       -7.50     11.92 o
 -14   0  28        2.05        0.89     12.59 o
 -12   0  28       23.02       24.94     19.59 o
 -10   0  28        1.32       14.25     19.59 o
  -8   0  28      265.88      288.54     35.62 o
 -35   1  28        8.45       -5.02     13.68 o
 -33   1  28       15.41        6.79     13.18 o
 -31   1  28       17.86       27.34     14.44 o
 -29   1  28        8.71        7.35     10.94 o
 -27   1  28       12.80       26.25     11.45 o
 -25   1  28       58.13       51.10     14.14 o
 -23   1  28      107.07      144.11     15.67 o
 -21   1  28       47.18       42.88     12.25 o
 -19   1  28        1.19        5.50     10.18 o
 -17   1  28       30.55       26.72     11.75 o
 -15   1  28       47.51       28.52     11.78 o
 -13   1  28       24.44       19.59     11.00 o
 -11   1  28      362.74      387.89     28.15 o
 -28   2  28      147.14      197.39     17.72 o
 -26   2  28        1.66       11.27     10.55 o
 -24   2  28        2.71       -4.83     10.37 o
 -22   2  28        4.58       -8.57      9.44 o
 -20   2  28        1.87       -4.34     10.26 o
 -18   2  28        1.92      -12.02     12.02 o
 -29   1  29       23.23       31.67     14.12 o
 -27   1  29       12.06       10.35     13.18 o
 -25   1  29        4.16      -13.18     21.37 o
 -23   1  29       27.07       24.13     13.68 o
 -21   1  29       45.81       42.38     15.14 o
 -19   1  29       55.24       34.88     20.48 o
 
