# Supplementary material for: 1-Dodecyl-1H-benzo[d]imidazol-2(3H)-one
Source: Acta Crystallogr Sect E Struct Rep Online. 2012 Oct 6;68(Pt 11):o3069. doi: 10.1107/S1600536812041189 (PMC3515176; doi:10.1107/S1600536812041189)
Supplement: Supplementary file 3 [file e-68-o3069-Isup3.cml]

<?xml version="1.0" encoding="UTF-8"?>
<cml convention="cmlDict:cmllite" xmlns="http://www.xml-cml.org/schema" xmlns:cmlDict="http://www.xml-cml.org/dictionary/cml/" xmlns:nameDict="http://www.xml-cml.org/dictionary/cml/name/">
  <molecule id="m1">
    <name dictRef="nameDict:unknown">1-Dodecyl-1H-benzo[d]imidazol-2(3H)-one</name>
    <atomArray>
      <atom id="a1" elementType="C">
        <label value="1" dictRef="cmlDict:locant"/>
      </atom>
      <atom id="a2" elementType="C">
        <label value="2" dictRef="cmlDict:locant"/>
      </atom>
      <atom id="a3" elementType="C">
        <label value="3" dictRef="cmlDict:locant"/>
      </atom>
      <atom id="a4" elementType="C">
        <label value="4" dictRef="cmlDict:locant"/>
      </atom>
      <atom id="a5" elementType="C">
        <label value="5" dictRef="cmlDict:locant"/>
      </atom>
      <atom id="a6" elementType="C">
        <label value="6" dictRef="cmlDict:locant"/>
      </atom>
      <atom id="a7" elementType="C">
        <label value="7" dictRef="cmlDict:locant"/>
      </atom>
      <atom id="a8" elementType="C">
        <label value="8" dictRef="cmlDict:locant"/>
      </atom>
      <atom id="a9" elementType="C">
        <label value="9" dictRef="cmlDict:locant"/>
      </atom>
      <atom id="a10" elementType="C">
        <label value="10" dictRef="cmlDict:locant"/>
      </atom>
      <atom id="a11" elementType="C">
        <label value="11" dictRef="cmlDict:locant"/>
      </atom>
      <atom id="a12" elementType="C">
        <label value="12" dictRef="cmlDict:locant"/>
      </atom>
      <atom id="a35" elementType="H"/>
      <atom id="a36" elementType="H"/>
      <atom id="a37" elementType="H"/>
      <atom id="a38" elementType="H"/>
      <atom id="a39" elementType="H"/>
      <atom id="a40" elementType="H"/>
      <atom id="a41" elementType="H"/>
      <atom id="a42" elementType="H"/>
      <atom id="a43" elementType="H"/>
      <atom id="a44" elementType="H"/>
      <atom id="a45" elementType="H"/>
      <atom id="a46" elementType="H"/>
      <atom id="a47" elementType="H"/>
      <atom id="a48" elementType="H"/>
      <atom id="a49" elementType="H"/>
      <atom id="a50" elementType="H"/>
      <atom id="a51" elementType="H"/>
      <atom id="a52" elementType="H"/>
      <atom id="a53" elementType="H"/>
      <atom id="a54" elementType="H"/>
      <atom id="a55" elementType="H"/>
      <atom id="a56" elementType="H"/>
      <atom id="a57" elementType="H"/>
      <atom id="a58" elementType="H"/>
      <atom id="a59" elementType="H"/>
      <atom id="a26" elementType="N" hydrogenCount="0">
        <label value="1" dictRef="cmlDict:locant"/>
        <label value="N" dictRef="cmlDict:locant"/>
      </atom>
      <atom id="a27" elementType="C" hydrogenCount="0">
        <label value="2" dictRef="cmlDict:locant"/>
      </atom>
      <atom id="a28" elementType="N">
        <label value="3" dictRef="cmlDict:locant"/>
        <label value="N'" dictRef="cmlDict:locant"/>
      </atom>
      <atom id="a29" elementType="C" hydrogenCount="0">
        <label value="3a" dictRef="cmlDict:locant"/>
      </atom>
      <atom id="a30" elementType="C">
        <label value="4" dictRef="cmlDict:locant"/>
      </atom>
      <atom id="a31" elementType="C">
        <label value="5" dictRef="cmlDict:locant"/>
      </atom>
      <atom id="a32" elementType="C">
        <label value="6" dictRef="cmlDict:locant"/>
      </atom>
      <atom id="a33" elementType="C">
        <label value="7" dictRef="cmlDict:locant"/>
      </atom>
      <atom id="a34" elementType="C" hydrogenCount="0">
        <label value="7a" dictRef="cmlDict:locant"/>
      </atom>
      <atom id="a25" elementType="O" hydrogenCount="0">
        <label value="O" dictRef="cmlDict:locant"/>
      </atom>
      <atom id="a60" elementType="H"/>
      <atom id="a61" elementType="H"/>
      <atom id="a62" elementType="H"/>
      <atom id="a63" elementType="H"/>
      <atom id="a64" elementType="H"/>
    </atomArray>
    <bondArray>
      <bond id="a1_a2" atomRefs2="a1 a2" order="S"/>
      <bond id="a2_a3" atomRefs2="a2 a3" order="S"/>
      <bond id="a3_a4" atomRefs2="a3 a4" order="S"/>
      <bond id="a4_a5" atomRefs2="a4 a5" order="S"/>
      <bond id="a5_a6" atomRefs2="a5 a6" order="S"/>
      <bond id="a6_a7" atomRefs2="a6 a7" order="S"/>
      <bond id="a7_a8" atomRefs2="a7 a8" order="S"/>
      <bond id="a8_a9" atomRefs2="a8 a9" order="S"/>
      <bond id="a9_a10" atomRefs2="a9 a10" order="S"/>
      <bond id="a10_a11" atomRefs2="a10 a11" order="S"/>
      <bond id="a11_a12" atomRefs2="a11 a12" order="S"/>
      <bond id="a1_a35" atomRefs2="a1 a35" order="S"/>
      <bond id="a1_a36" atomRefs2="a1 a36" order="S"/>
      <bond id="a2_a37" atomRefs2="a2 a37" order="S"/>
      <bond id="a2_a38" atomRefs2="a2 a38" order="S"/>
      <bond id="a3_a39" atomRefs2="a3 a39" order="S"/>
      <bond id="a3_a40" atomRefs2="a3 a40" order="S"/>
      <bond id="a4_a41" atomRefs2="a4 a41" order="S"/>
      <bond id="a4_a42" atomRefs2="a4 a42" order="S"/>
      <bond id="a5_a43" atomRefs2="a5 a43" order="S"/>
      <bond id="a5_a44" atomRefs2="a5 a44" order="S"/>
      <bond id="a6_a45" atomRefs2="a6 a45" order="S"/>
      <bond id="a6_a46" atomRefs2="a6 a46" order="S"/>
      <bond id="a7_a47" atomRefs2="a7 a47" order="S"/>
      <bond id="a7_a48" atomRefs2="a7 a48" order="S"/>
      <bond id="a8_a49" atomRefs2="a8 a49" order="S"/>
      <bond id="a8_a50" atomRefs2="a8 a50" order="S"/>
      <bond id="a9_a51" atomRefs2="a9 a51" order="S"/>
      <bond id="a9_a52" atomRefs2="a9 a52" order="S"/>
      <bond id="a10_a53" atomRefs2="a10 a53" order="S"/>
      <bond id="a10_a54" atomRefs2="a10 a54" order="S"/>
      <bond id="a11_a55" atomRefs2="a11 a55" order="S"/>
      <bond id="a11_a56" atomRefs2="a11 a56" order="S"/>
      <bond id="a12_a57" atomRefs2="a12 a57" order="S"/>
      <bond id="a12_a58" atomRefs2="a12 a58" order="S"/>
      <bond id="a12_a59" atomRefs2="a12 a59" order="S"/>
      <bond id="a28_a27" atomRefs2="a28 a27" order="S"/>
      <bond id="a27_a26" atomRefs2="a27 a26" order="S"/>
      <bond id="a26_a34" atomRefs2="a26 a34" order="S"/>
      <bond id="a34_a29" atomRefs2="a34 a29" order="D"/>
      <bond id="a29_a28" atomRefs2="a29 a28" order="S"/>
      <bond id="a30_a31" atomRefs2="a30 a31" order="D"/>
      <bond id="a31_a32" atomRefs2="a31 a32" order="S"/>
      <bond id="a32_a33" atomRefs2="a32 a33" order="D"/>
      <bond id="a33_a34" atomRefs2="a33 a34" order="S"/>
      <bond id="a29_a30" atomRefs2="a29 a30" order="S"/>
      <bond id="a27_a25" atomRefs2="a27 a25" order="D"/>
      <bond id="a28_a60" atomRefs2="a28 a60" order="S"/>
      <bond id="a30_a61" atomRefs2="a30 a61" order="S"/>
      <bond id="a31_a62" atomRefs2="a31 a62" order="S"/>
      <bond id="a32_a63" atomRefs2="a32 a63" order="S"/>
      <bond id="a33_a64" atomRefs2="a33 a64" order="S"/>
      <bond id="a1_a26" atomRefs2="a1 a26" order="S"/>
    </bondArray>
  </molecule>
</cml>
